# Supplementary material for: Social determinants and spatio-temporal variation of Ischemic Heart Disease in Manitoba
Source: BMC Public Health. 2021 Dec 30;21:2325. doi: 10.1186/s12889-021-12369-1 (PMC8717667; doi:10.1186/s12889-021-12369-1)
Supplement: Supplementary file 6 — Additional file 6. Supplementary Material 6. [file 12889_2021_12369_MOESM6_ESM.csv]

	Crude IHD Prevalence by Year and Regional Health Authority District
Year	RHAD	Prevalence
1998	IE11 Selkirk	14.02%
1998	IE21 S Stonewall/Teulon	10.42%
1998	IE22 S Wpg Beach/St. Andrews	11.23%
1998	IE23 S St. Clements	11.98%
1998	IE24 S Springfield	8.96%
1998	IE31 E Beausejour	11.61%
1998	IE32 E Pinawa/LDB	11.23%
1998	IE33 E Whiteshell	12.73%
1998	IE41 W Gimli	15.97%
1998	IE42 W Arborg/Riverton	13.13%
1998	IE43 W St. Laurent	15.15%
1998	IE51 N Powerview/PF	17.83%
1998	IE52 N Fisher/Peguis	14.46%
1998	IE53 N Eriksdale/Ashern	14.49%
1998	IE61 Northern Remote	10%
1998	NO11 Z1 Flin, Snow, Cran, Sher	9.44%
1998	NO12 Z1 The Pas/OCN, Kels	10.96%
1998	NO13 Z1 LL/MCFN, LR, O-P(SIL)CN,PN(GVL)	9.68%
1998	NO14 Z1 Thompson, Myst Lake	7.01%
1998	NO15 Z1 Thick, Pik, Wab, Ilf/WLFN, Corm	14.03%
1998	NO16 Z1 Gillam, Fox Lake Cree Nation	13.88%
1998	NO21 Z2 GR/MisCN, ML/MosCN, Eas/CheCN	14.71%
1998	NO22 Z2 Puk/Mat Col CN	12.24%
1998	NO23 Z2 SayD(TL)FN, Bro/BLFN, NoL(Lac)FN	8.2%
1998	NO24 Z2 Nelson House/NCN	11.22%
1998	NO25 Z2 Sham, YorkF, TatCN(SPL)	12.07%
1998	NO26 Z2 Bu(OH)CN, MS(GR)CN, GLN/GLFN	15.13%
1998	NO27 Z2 Cross Lake/Cross Lake FN	14.69%
1998	NO28 Z2 Norway House/NH CN	13.08%
1998	NO31 Z3 IsL/GHFN, RSL/RSLFN, STPFN, WFN	15.94%
1998	SO11 N Seven Regions	15.3%
1998	SO12 N MacGregor	13.36%
1998	SO13 N Rural Portage	11.88%
1998	SO14 N Cartier/SFX	10.7%
1998	SO15 N City of Portage	14.43%
1998	SO21 M Grey/St Claude (*pre 2015 Notre Dame)	11.83%
1998	SO22 M Carman	13.94%
1998	SO23 M MacDonald	9.12%
1998	SO24 M Morris	13%
1998	SO25 M St. Pierre/DeSalaberry	11.21%
1998	SO26 M Red River South	15.8%
1998	SO31 W Lorne/Louise/Pembina (*post 2015 Notre Dame)	12.28%
1998	SO32 W Stanley	7.31%
1998	SO33 W Altona	10.64%
1998	SO34 W Morden	12.84%
1998	SO35 W Winkler	14.71%
1998	SO36 W Roland/Thompson	13.27%
1998	SO41 E Niverville/Richot	9.77%
1998	SO42 E Tache	8.67%
1998	SO43 E Ste Anne/LaBroquerie	11.04%
1998	SO44 E Steinbach	11.99%
1998	SO45 E Hanover	9.87%
1998	SO46 E Rural East	24.88%
1998	W002 Assiniboine South	12.25%
1998	W006 Transcona	11.45%
1998	W01A St. James-Assiniboia W	15.9%
1998	W01B St. James-Assiniboia E	18.14%
1998	W03A Fort Garry N	11.22%
1998	W03B Fort Garry S	9.64%
1998	W04A St. Vital N	15.44%
1998	W04B St. Vital S	8.69%
1998	W05A St. Boniface W	16.28%
1998	W05B St. Boniface E	10.98%
1998	W07A River East S	15.76%
1998	W07B River East W	15.66%
1998	W07C River East E	9.8%
1998	W07D River East N	7.6%
1998	W08A Seven Oaks W	9.3%
1998	W08B Seven Oaks E	15.84%
1998	W08C Seven Oaks N	10.94%
1998	W09A Inkster W	6.21%
1998	W09B Inkster E	15.5%
1998	W10A Point Douglas N	16.47%
1998	W10B Point Douglas S	16.84%
1998	W11A Downtown W	12%
1998	W11B Downtown E	11.83%
1998	W12A River Heights W	14.65%
1998	W12B River Heights E	15.22%
1998	WE11 N Duck Mountain	19.15%
1998	WE12 N Porcupine Mountain	16.28%
1998	WE13 N Riding Mountain	17.97%
1998	WE14 N Agassiz Mountain	16.81%
1998	WE15 N Dauphin	21.55%
1998	WE16 N Swan River	16.99%
1998	WE21 Bdn West End	10.68%
1998	WE22 Bdn North Hill	9.73%
1998	WE23 Bdn Downtown	14.64%
1998	WE24 Bdn South End	11.11%
1998	WE25 Bdn East End	13.52%
1998	WE31 S Asessippi	12.32%
1998	WE32 S Little Saskatchewan	12.58%
1998	WE33 S Turtle Mountain	12.08%
1998	WE34 S Souris River	14.33%
1998	WE35 S Whitemud	13.08%
1998	WE36 S Spruce Woods	10.85%
1998	WP21 Churchill	13.27%
1999	IE11 Selkirk	13.65%
1999	IE21 S Stonewall/Teulon	10.62%
1999	IE22 S Wpg Beach/St. Andrews	11.05%
1999	IE23 S St. Clements	11.65%
1999	IE24 S Springfield	8.95%
1999	IE31 E Beausejour	11.3%
1999	IE32 E Pinawa/LDB	11.37%
1999	IE33 E Whiteshell	13.32%
1999	IE41 W Gimli	16.29%
1999	IE42 W Arborg/Riverton	12.63%
1999	IE43 W St. Laurent	14.96%
1999	IE51 N Powerview/PF	19.35%
1999	IE52 N Fisher/Peguis	14.32%
1999	IE53 N Eriksdale/Ashern	15.16%
1999	IE61 Northern Remote	10.54%
1999	NO11 Z1 Flin, Snow, Cran, Sher	9.54%
1999	NO12 Z1 The Pas/OCN, Kels	10.79%
1999	NO13 Z1 LL/MCFN, LR, O-P(SIL)CN,PN(GVL)	9.4%
1999	NO14 Z1 Thompson, Myst Lake	6.99%
1999	NO15 Z1 Thick, Pik, Wab, Ilf/WLFN, Corm	13.48%
1999	NO16 Z1 Gillam, Fox Lake Cree Nation	14.72%
1999	NO21 Z2 GR/MisCN, ML/MosCN, Eas/CheCN	14.32%
1999	NO22 Z2 Puk/Mat Col CN	11.27%
1999	NO23 Z2 SayD(TL)FN, Bro/BLFN, NoL(Lac)FN	8.31%
1999	NO24 Z2 Nelson House/NCN	12.28%
1999	NO25 Z2 Sham, YorkF, TatCN(SPL)	12.2%
1999	NO26 Z2 Bu(OH)CN, MS(GR)CN, GLN/GLFN	14.62%
1999	NO27 Z2 Cross Lake/Cross Lake FN	14.98%
1999	NO28 Z2 Norway House/NH CN	14.37%
1999	NO31 Z3 IsL/GHFN, RSL/RSLFN, STPFN, WFN	16.24%
1999	SO11 N Seven Regions	14.89%
1999	SO12 N MacGregor	12.8%
1999	SO13 N Rural Portage	11.89%
1999	SO14 N Cartier/SFX	10.57%
1999	SO15 N City of Portage	14.77%
1999	SO21 M Grey/St Claude (*pre 2015 Notre Dame)	11.87%
1999	SO22 M Carman	13.48%
1999	SO23 M MacDonald	9.16%
1999	SO24 M Morris	13.22%
1999	SO25 M St. Pierre/DeSalaberry	11.44%
1999	SO26 M Red River South	15.83%
1999	SO31 W Lorne/Louise/Pembina (*post 2015 Notre Dame)	11.88%
1999	SO32 W Stanley	8.24%
1999	SO33 W Altona	10.28%
1999	SO34 W Morden	12.68%
1999	SO35 W Winkler	14.85%
1999	SO36 W Roland/Thompson	13.15%
1999	SO41 E Niverville/Richot	10.02%
1999	SO42 E Tache	7.91%
1999	SO43 E Ste Anne/LaBroquerie	12.01%
1999	SO44 E Steinbach	12.42%
1999	SO45 E Hanover	10.29%
1999	SO46 E Rural East	23.58%
1999	W002 Assiniboine South	12.13%
1999	W006 Transcona	11.48%
1999	W01A St. James-Assiniboia W	16.17%
1999	W01B St. James-Assiniboia E	18.23%
1999	W03A Fort Garry N	11.08%
1999	W03B Fort Garry S	9.75%
1999	W04A St. Vital N	15.45%
1999	W04B St. Vital S	8.7%
1999	W05A St. Boniface W	16.03%
1999	W05B St. Boniface E	11.18%
1999	W07A River East S	14.98%
1999	W07B River East W	15.44%
1999	W07C River East E	9.98%
1999	W07D River East N	7.5%
1999	W08A Seven Oaks W	9.74%
1999	W08B Seven Oaks E	15.99%
1999	W08C Seven Oaks N	10.69%
1999	W09A Inkster W	6.85%
1999	W09B Inkster E	15.18%
1999	W10A Point Douglas N	16.06%
1999	W10B Point Douglas S	16.06%
1999	W11A Downtown W	11.56%
1999	W11B Downtown E	11.42%
1999	W12A River Heights W	14.21%
1999	W12B River Heights E	15.71%
1999	WE11 N Duck Mountain	18.84%
1999	WE12 N Porcupine Mountain	16.41%
1999	WE13 N Riding Mountain	18.47%
1999	WE14 N Agassiz Mountain	17.77%
1999	WE15 N Dauphin	21.88%
1999	WE16 N Swan River	16.45%
1999	WE21 Bdn West End	10.55%
1999	WE22 Bdn North Hill	9.55%
1999	WE23 Bdn Downtown	15.4%
1999	WE24 Bdn South End	11.36%
1999	WE25 Bdn East End	13.4%
1999	WE31 S Asessippi	12.51%
1999	WE32 S Little Saskatchewan	13.23%
1999	WE33 S Turtle Mountain	12.46%
1999	WE34 S Souris River	14.61%
1999	WE35 S Whitemud	13.29%
1999	WE36 S Spruce Woods	11.15%
1999	WP21 Churchill	14.29%
2000	IE11 Selkirk	12.78%
2000	IE21 S Stonewall/Teulon	10.95%
2000	IE22 S Wpg Beach/St. Andrews	10.71%
2000	IE23 S St. Clements	11.49%
2000	IE24 S Springfield	8.77%
2000	IE31 E Beausejour	10.98%
2000	IE32 E Pinawa/LDB	11.61%
2000	IE33 E Whiteshell	13.21%
2000	IE41 W Gimli	15.92%
2000	IE42 W Arborg/Riverton	12.69%
2000	IE43 W St. Laurent	14.75%
2000	IE51 N Powerview/PF	20.32%
2000	IE52 N Fisher/Peguis	13.89%
2000	IE53 N Eriksdale/Ashern	15.41%
2000	IE61 Northern Remote	11.13%
2000	NO11 Z1 Flin, Snow, Cran, Sher	8.94%
2000	NO12 Z1 The Pas/OCN, Kels	10.56%
2000	NO13 Z1 LL/MCFN, LR, O-P(SIL)CN,PN(GVL)	9.21%
2000	NO14 Z1 Thompson, Myst Lake	7.04%
2000	NO15 Z1 Thick, Pik, Wab, Ilf/WLFN, Corm	12.66%
2000	NO16 Z1 Gillam, Fox Lake Cree Nation	13.99%
2000	NO21 Z2 GR/MisCN, ML/MosCN, Eas/CheCN	13.8%
2000	NO22 Z2 Puk/Mat Col CN	11.06%
2000	NO23 Z2 SayD(TL)FN, Bro/BLFN, NoL(Lac)FN	9.48%
2000	NO24 Z2 Nelson House/NCN	10.9%
2000	NO25 Z2 Sham, YorkF, TatCN(SPL)	12.64%
2000	NO26 Z2 Bu(OH)CN, MS(GR)CN, GLN/GLFN	14.59%
2000	NO27 Z2 Cross Lake/Cross Lake FN	14.62%
2000	NO28 Z2 Norway House/NH CN	15.11%
2000	NO31 Z3 IsL/GHFN, RSL/RSLFN, STPFN, WFN	15.91%
2000	SO11 N Seven Regions	15.8%
2000	SO12 N MacGregor	12.77%
2000	SO13 N Rural Portage	11.9%
2000	SO14 N Cartier/SFX	10.38%
2000	SO15 N City of Portage	15.11%
2000	SO21 M Grey/St Claude (*pre 2015 Notre Dame)	12.25%
2000	SO22 M Carman	13.4%
2000	SO23 M MacDonald	8.6%
2000	SO24 M Morris	12.78%
2000	SO25 M St. Pierre/DeSalaberry	12.44%
2000	SO26 M Red River South	15.42%
2000	SO31 W Lorne/Louise/Pembina (*post 2015 Notre Dame)	11.36%
2000	SO32 W Stanley	8.38%
2000	SO33 W Altona	9.74%
2000	SO34 W Morden	12.34%
2000	SO35 W Winkler	14.17%
2000	SO36 W Roland/Thompson	12.08%
2000	SO41 E Niverville/Richot	10.59%
2000	SO42 E Tache	7.91%
2000	SO43 E Ste Anne/LaBroquerie	11.71%
2000	SO44 E Steinbach	12.15%
2000	SO45 E Hanover	10.72%
2000	SO46 E Rural East	23.47%
2000	W002 Assiniboine South	12.04%
2000	W006 Transcona	11.59%
2000	W01A St. James-Assiniboia W	16.2%
2000	W01B St. James-Assiniboia E	18.08%
2000	W03A Fort Garry N	11.04%
2000	W03B Fort Garry S	10.05%
2000	W04A St. Vital N	15.42%
2000	W04B St. Vital S	8.73%
2000	W05A St. Boniface W	15.59%
2000	W05B St. Boniface E	11.15%
2000	W07A River East S	14.68%
2000	W07B River East W	15.16%
2000	W07C River East E	10.02%
2000	W07D River East N	7.42%
2000	W08A Seven Oaks W	9.91%
2000	W08B Seven Oaks E	15.67%
2000	W08C Seven Oaks N	11.48%
2000	W09A Inkster W	6.9%
2000	W09B Inkster E	15.43%
2000	W10A Point Douglas N	15.37%
2000	W10B Point Douglas S	15.99%
2000	W11A Downtown W	10.99%
2000	W11B Downtown E	11.13%
2000	W12A River Heights W	13.95%
2000	W12B River Heights E	15.91%
2000	WE11 N Duck Mountain	18.15%
2000	WE12 N Porcupine Mountain	16.1%
2000	WE13 N Riding Mountain	19.42%
2000	WE14 N Agassiz Mountain	18.06%
2000	WE15 N Dauphin	21.84%
2000	WE16 N Swan River	14.99%
2000	WE21 Bdn West End	10.84%
2000	WE22 Bdn North Hill	10.01%
2000	WE23 Bdn Downtown	15.11%
2000	WE24 Bdn South End	11.32%
2000	WE25 Bdn East End	13.78%
2000	WE31 S Asessippi	11.97%
2000	WE32 S Little Saskatchewan	13.33%
2000	WE33 S Turtle Mountain	12.77%
2000	WE34 S Souris River	14.59%
2000	WE35 S Whitemud	12.42%
2000	WE36 S Spruce Woods	10.86%
2000	WP21 Churchill	14.33%
2001	IE11 Selkirk	12.92%
2001	IE21 S Stonewall/Teulon	10.77%
2001	IE22 S Wpg Beach/St. Andrews	10.75%
2001	IE23 S St. Clements	11.58%
2001	IE24 S Springfield	8.53%
2001	IE31 E Beausejour	10.2%
2001	IE32 E Pinawa/LDB	11.76%
2001	IE33 E Whiteshell	13.72%
2001	IE41 W Gimli	15.95%
2001	IE42 W Arborg/Riverton	12.51%
2001	IE43 W St. Laurent	14.96%
2001	IE51 N Powerview/PF	20.34%
2001	IE52 N Fisher/Peguis	13.21%
2001	IE53 N Eriksdale/Ashern	14.88%
2001	IE61 Northern Remote	11.24%
2001	NO11 Z1 Flin, Snow, Cran, Sher	9.14%
2001	NO12 Z1 The Pas/OCN, Kels	10.79%
2001	NO13 Z1 LL/MCFN, LR, O-P(SIL)CN,PN(GVL)	9.45%
2001	NO14 Z1 Thompson, Myst Lake	7.21%
2001	NO15 Z1 Thick, Pik, Wab, Ilf/WLFN, Corm	12.9%
2001	NO16 Z1 Gillam, Fox Lake Cree Nation	13.01%
2001	NO21 Z2 GR/MisCN, ML/MosCN, Eas/CheCN	14.23%
2001	NO22 Z2 Puk/Mat Col CN	10.61%
2001	NO23 Z2 SayD(TL)FN, Bro/BLFN, NoL(Lac)FN	9.85%
2001	NO24 Z2 Nelson House/NCN	9.75%
2001	NO25 Z2 Sham, YorkF, TatCN(SPL)	12.2%
2001	NO26 Z2 Bu(OH)CN, MS(GR)CN, GLN/GLFN	12.7%
2001	NO27 Z2 Cross Lake/Cross Lake FN	15.38%
2001	NO28 Z2 Norway House/NH CN	16.73%
2001	NO31 Z3 IsL/GHFN, RSL/RSLFN, STPFN, WFN	15.92%
2001	SO11 N Seven Regions	15.67%
2001	SO12 N MacGregor	12.62%
2001	SO13 N Rural Portage	11.26%
2001	SO14 N Cartier/SFX	10.01%
2001	SO15 N City of Portage	14.42%
2001	SO21 M Grey/St Claude (*pre 2015 Notre Dame)	13.01%
2001	SO22 M Carman	12.96%
2001	SO23 M MacDonald	8.78%
2001	SO24 M Morris	12.88%
2001	SO25 M St. Pierre/DeSalaberry	12.75%
2001	SO26 M Red River South	14.79%
2001	SO31 W Lorne/Louise/Pembina (*post 2015 Notre Dame)	11.87%
2001	SO32 W Stanley	8.09%
2001	SO33 W Altona	9.08%
2001	SO34 W Morden	11.42%
2001	SO35 W Winkler	13.17%
2001	SO36 W Roland/Thompson	13.14%
2001	SO41 E Niverville/Richot	10.37%
2001	SO42 E Tache	7.94%
2001	SO43 E Ste Anne/LaBroquerie	11.63%
2001	SO44 E Steinbach	12.44%
2001	SO45 E Hanover	10.85%
2001	SO46 E Rural East	22.49%
2001	W002 Assiniboine South	12%
2001	W006 Transcona	11.59%
2001	W01A St. James-Assiniboia W	16.16%
2001	W01B St. James-Assiniboia E	17.34%
2001	W03A Fort Garry N	11.01%
2001	W03B Fort Garry S	10.29%
2001	W04A St. Vital N	15.28%
2001	W04B St. Vital S	8.71%
2001	W05A St. Boniface W	15.8%
2001	W05B St. Boniface E	11.06%
2001	W07A River East S	14.08%
2001	W07B River East W	14.58%
2001	W07C River East E	9.97%
2001	W07D River East N	7.05%
2001	W08A Seven Oaks W	9.94%
2001	W08B Seven Oaks E	15.47%
2001	W08C Seven Oaks N	11.47%
2001	W09A Inkster W	7.07%
2001	W09B Inkster E	14.64%
2001	W10A Point Douglas N	14.97%
2001	W10B Point Douglas S	15.81%
2001	W11A Downtown W	10.81%
2001	W11B Downtown E	10.65%
2001	W12A River Heights W	13.51%
2001	W12B River Heights E	15.41%
2001	WE11 N Duck Mountain	17.54%
2001	WE12 N Porcupine Mountain	15.89%
2001	WE13 N Riding Mountain	19.56%
2001	WE14 N Agassiz Mountain	19.2%
2001	WE15 N Dauphin	21.72%
2001	WE16 N Swan River	14%
2001	WE21 Bdn West End	10.87%
2001	WE22 Bdn North Hill	10.45%
2001	WE23 Bdn Downtown	14.62%
2001	WE24 Bdn South End	12.02%
2001	WE25 Bdn East End	13.29%
2001	WE31 S Asessippi	11.79%
2001	WE32 S Little Saskatchewan	13.38%
2001	WE33 S Turtle Mountain	12.96%
2001	WE34 S Souris River	14.61%
2001	WE35 S Whitemud	12.1%
2001	WE36 S Spruce Woods	10.73%
2001	WP21 Churchill	14.79%
2002	IE11 Selkirk	12.12%
2002	IE21 S Stonewall/Teulon	9.91%
2002	IE22 S Wpg Beach/St. Andrews	9.9%
2002	IE23 S St. Clements	10.49%
2002	IE24 S Springfield	7.72%
2002	IE31 E Beausejour	8.94%
2002	IE32 E Pinawa/LDB	11.52%
2002	IE33 E Whiteshell	13.01%
2002	IE41 W Gimli	14.68%
2002	IE42 W Arborg/Riverton	12.54%
2002	IE43 W St. Laurent	13.98%
2002	IE51 N Powerview/PF	19.18%
2002	IE52 N Fisher/Peguis	12.13%
2002	IE53 N Eriksdale/Ashern	13.82%
2002	IE61 Northern Remote	11.8%
2002	NO11 Z1 Flin, Snow, Cran, Sher	8.78%
2002	NO12 Z1 The Pas/OCN, Kels	9.89%
2002	NO13 Z1 LL/MCFN, LR, O-P(SIL)CN,PN(GVL)	9.81%
2002	NO14 Z1 Thompson, Myst Lake	6.96%
2002	NO15 Z1 Thick, Pik, Wab, Ilf/WLFN, Corm	12.58%
2002	NO16 Z1 Gillam, Fox Lake Cree Nation	11.19%
2002	NO21 Z2 GR/MisCN, ML/MosCN, Eas/CheCN	13.58%
2002	NO22 Z2 Puk/Mat Col CN	10.58%
2002	NO23 Z2 SayD(TL)FN, Bro/BLFN, NoL(Lac)FN	9.79%
2002	NO24 Z2 Nelson House/NCN	9.55%
2002	NO25 Z2 Sham, YorkF, TatCN(SPL)	11.84%
2002	NO26 Z2 Bu(OH)CN, MS(GR)CN, GLN/GLFN	12.46%
2002	NO27 Z2 Cross Lake/Cross Lake FN	15.16%
2002	NO28 Z2 Norway House/NH CN	15.48%
2002	NO31 Z3 IsL/GHFN, RSL/RSLFN, STPFN, WFN	14.78%
2002	SO11 N Seven Regions	14.06%
2002	SO12 N MacGregor	11.5%
2002	SO13 N Rural Portage	10.65%
2002	SO14 N Cartier/SFX	9.42%
2002	SO15 N City of Portage	13.44%
2002	SO21 M Grey/St Claude (*pre 2015 Notre Dame)	11.81%
2002	SO22 M Carman	12.54%
2002	SO23 M MacDonald	8.68%
2002	SO24 M Morris	12.4%
2002	SO25 M St. Pierre/DeSalaberry	10.95%
2002	SO26 M Red River South	12.85%
2002	SO31 W Lorne/Louise/Pembina (*post 2015 Notre Dame)	11.27%
2002	SO32 W Stanley	8%
2002	SO33 W Altona	8.41%
2002	SO34 W Morden	10.94%
2002	SO35 W Winkler	11.35%
2002	SO36 W Roland/Thompson	11.61%
2002	SO41 E Niverville/Richot	9.82%
2002	SO42 E Tache	7%
2002	SO43 E Ste Anne/LaBroquerie	11.66%
2002	SO44 E Steinbach	11.99%
2002	SO45 E Hanover	10.37%
2002	SO46 E Rural East	21.22%
2002	W002 Assiniboine South	11.41%
2002	W006 Transcona	11.01%
2002	W01A St. James-Assiniboia W	14.97%
2002	W01B St. James-Assiniboia E	16.01%
2002	W03A Fort Garry N	10.48%
2002	W03B Fort Garry S	9.88%
2002	W04A St. Vital N	14.14%
2002	W04B St. Vital S	8.61%
2002	W05A St. Boniface W	14.77%
2002	W05B St. Boniface E	10.78%
2002	W07A River East S	12.94%
2002	W07B River East W	13.68%
2002	W07C River East E	9.73%
2002	W07D River East N	7.13%
2002	W08A Seven Oaks W	9.62%
2002	W08B Seven Oaks E	14.82%
2002	W08C Seven Oaks N	11.17%
2002	W09A Inkster W	6.67%
2002	W09B Inkster E	13.94%
2002	W10A Point Douglas N	14.12%
2002	W10B Point Douglas S	14.54%
2002	W11A Downtown W	9.98%
2002	W11B Downtown E	9.96%
2002	W12A River Heights W	12.8%
2002	W12B River Heights E	14.17%
2002	WE11 N Duck Mountain	16.22%
2002	WE12 N Porcupine Mountain	15.71%
2002	WE13 N Riding Mountain	19.5%
2002	WE14 N Agassiz Mountain	18.5%
2002	WE15 N Dauphin	20.63%
2002	WE16 N Swan River	13.31%
2002	WE21 Bdn West End	10.37%
2002	WE22 Bdn North Hill	9.77%
2002	WE23 Bdn Downtown	13.84%
2002	WE24 Bdn South End	11.52%
2002	WE25 Bdn East End	13.52%
2002	WE31 S Asessippi	11.38%
2002	WE32 S Little Saskatchewan	12.94%
2002	WE33 S Turtle Mountain	11.98%
2002	WE34 S Souris River	14.21%
2002	WE35 S Whitemud	11.29%
2002	WE36 S Spruce Woods	10.33%
2002	WP21 Churchill	12.96%
2003	IE11 Selkirk	11.49%
2003	IE21 S Stonewall/Teulon	9.19%
2003	IE22 S Wpg Beach/St. Andrews	9.4%
2003	IE23 S St. Clements	9.9%
2003	IE24 S Springfield	7.33%
2003	IE31 E Beausejour	8.12%
2003	IE32 E Pinawa/LDB	11.04%
2003	IE33 E Whiteshell	12.13%
2003	IE41 W Gimli	14.12%
2003	IE42 W Arborg/Riverton	11.5%
2003	IE43 W St. Laurent	12.55%
2003	IE51 N Powerview/PF	17.98%
2003	IE52 N Fisher/Peguis	11.05%
2003	IE53 N Eriksdale/Ashern	13.06%
2003	IE61 Northern Remote	9.96%
2003	NO11 Z1 Flin, Snow, Cran, Sher	8.62%
2003	NO12 Z1 The Pas/OCN, Kels	9.62%
2003	NO13 Z1 LL/MCFN, LR, O-P(SIL)CN,PN(GVL)	10.55%
2003	NO14 Z1 Thompson, Myst Lake	7.27%
2003	NO15 Z1 Thick, Pik, Wab, Ilf/WLFN, Corm	12.11%
2003	NO16 Z1 Gillam, Fox Lake Cree Nation	9.2%
2003	NO21 Z2 GR/MisCN, ML/MosCN, Eas/CheCN	12.79%
2003	NO22 Z2 Puk/Mat Col CN	10.39%
2003	NO23 Z2 SayD(TL)FN, Bro/BLFN, NoL(Lac)FN	10.95%
2003	NO24 Z2 Nelson House/NCN	8.62%
2003	NO25 Z2 Sham, YorkF, TatCN(SPL)	11.29%
2003	NO26 Z2 Bu(OH)CN, MS(GR)CN, GLN/GLFN	11.36%
2003	NO27 Z2 Cross Lake/Cross Lake FN	14.86%
2003	NO28 Z2 Norway House/NH CN	13.44%
2003	NO31 Z3 IsL/GHFN, RSL/RSLFN, STPFN, WFN	13.56%
2003	SO11 N Seven Regions	13.11%
2003	SO12 N MacGregor	10.5%
2003	SO13 N Rural Portage	10.13%
2003	SO14 N Cartier/SFX	9.42%
2003	SO15 N City of Portage	12.78%
2003	SO21 M Grey/St Claude (*pre 2015 Notre Dame)	10.75%
2003	SO22 M Carman	11.96%
2003	SO23 M MacDonald	8.47%
2003	SO24 M Morris	11.63%
2003	SO25 M St. Pierre/DeSalaberry	10.33%
2003	SO26 M Red River South	11.78%
2003	SO31 W Lorne/Louise/Pembina (*post 2015 Notre Dame)	10.66%
2003	SO32 W Stanley	7.34%
2003	SO33 W Altona	7.71%
2003	SO34 W Morden	11.1%
2003	SO35 W Winkler	10.19%
2003	SO36 W Roland/Thompson	9.81%
2003	SO41 E Niverville/Richot	9.28%
2003	SO42 E Tache	6.9%
2003	SO43 E Ste Anne/LaBroquerie	11.33%
2003	SO44 E Steinbach	11.51%
2003	SO45 E Hanover	9.89%
2003	SO46 E Rural East	19.7%
2003	W002 Assiniboine South	10.88%
2003	W006 Transcona	10.45%
2003	W01A St. James-Assiniboia W	13.98%
2003	W01B St. James-Assiniboia E	14.64%
2003	W03A Fort Garry N	9.87%
2003	W03B Fort Garry S	9.63%
2003	W04A St. Vital N	13.65%
2003	W04B St. Vital S	8.45%
2003	W05A St. Boniface W	14.11%
2003	W05B St. Boniface E	10.41%
2003	W07A River East S	12.23%
2003	W07B River East W	12.93%
2003	W07C River East E	9.32%
2003	W07D River East N	6.92%
2003	W08A Seven Oaks W	9.45%
2003	W08B Seven Oaks E	13.88%
2003	W08C Seven Oaks N	11%
2003	W09A Inkster W	6.53%
2003	W09B Inkster E	13.1%
2003	W10A Point Douglas N	13.27%
2003	W10B Point Douglas S	12.93%
2003	W11A Downtown W	9.51%
2003	W11B Downtown E	9.49%
2003	W12A River Heights W	12.18%
2003	W12B River Heights E	13.45%
2003	WE11 N Duck Mountain	14.81%
2003	WE12 N Porcupine Mountain	16.3%
2003	WE13 N Riding Mountain	18.19%
2003	WE14 N Agassiz Mountain	18.14%
2003	WE15 N Dauphin	20.41%
2003	WE16 N Swan River	13.44%
2003	WE21 Bdn West End	10.11%
2003	WE22 Bdn North Hill	10.28%
2003	WE23 Bdn Downtown	13.25%
2003	WE24 Bdn South End	11.26%
2003	WE25 Bdn East End	13.38%
2003	WE31 S Asessippi	10.47%
2003	WE32 S Little Saskatchewan	12.26%
2003	WE33 S Turtle Mountain	11.37%
2003	WE34 S Souris River	13.52%
2003	WE35 S Whitemud	10.35%
2003	WE36 S Spruce Woods	10.01%
2003	WP21 Churchill	11.54%
2004	IE11 Selkirk	10.88%
2004	IE21 S Stonewall/Teulon	8.47%
2004	IE22 S Wpg Beach/St. Andrews	8.78%
2004	IE23 S St. Clements	9.47%
2004	IE24 S Springfield	7.02%
2004	IE31 E Beausejour	7.44%
2004	IE32 E Pinawa/LDB	11.06%
2004	IE33 E Whiteshell	12.07%
2004	IE41 W Gimli	13.45%
2004	IE42 W Arborg/Riverton	11.22%
2004	IE43 W St. Laurent	12.15%
2004	IE51 N Powerview/PF	17.11%
2004	IE52 N Fisher/Peguis	9.95%
2004	IE53 N Eriksdale/Ashern	12.38%
2004	IE61 Northern Remote	9.53%
2004	NO11 Z1 Flin, Snow, Cran, Sher	8.5%
2004	NO12 Z1 The Pas/OCN, Kels	9.67%
2004	NO13 Z1 LL/MCFN, LR, O-P(SIL)CN,PN(GVL)	9.8%
2004	NO14 Z1 Thompson, Myst Lake	7.18%
2004	NO15 Z1 Thick, Pik, Wab, Ilf/WLFN, Corm	12.91%
2004	NO16 Z1 Gillam, Fox Lake Cree Nation	9.68%
2004	NO21 Z2 GR/MisCN, ML/MosCN, Eas/CheCN	10.98%
2004	NO22 Z2 Puk/Mat Col CN	10.81%
2004	NO23 Z2 SayD(TL)FN, Bro/BLFN, NoL(Lac)FN	11.11%
2004	NO24 Z2 Nelson House/NCN	10.18%
2004	NO25 Z2 Sham, YorkF, TatCN(SPL)	10.52%
2004	NO26 Z2 Bu(OH)CN, MS(GR)CN, GLN/GLFN	11.83%
2004	NO27 Z2 Cross Lake/Cross Lake FN	15.54%
2004	NO28 Z2 Norway House/NH CN	10.65%
2004	NO31 Z3 IsL/GHFN, RSL/RSLFN, STPFN, WFN	12.68%
2004	SO11 N Seven Regions	12.82%
2004	SO12 N MacGregor	9.58%
2004	SO13 N Rural Portage	8.96%
2004	SO14 N Cartier/SFX	9.56%
2004	SO15 N City of Portage	11.73%
2004	SO21 M Grey/St Claude (*pre 2015 Notre Dame)	10.69%
2004	SO22 M Carman	11.42%
2004	SO23 M MacDonald	8.28%
2004	SO24 M Morris	11.24%
2004	SO25 M St. Pierre/DeSalaberry	11.42%
2004	SO26 M Red River South	11.53%
2004	SO31 W Lorne/Louise/Pembina (*post 2015 Notre Dame)	10.25%
2004	SO32 W Stanley	5.51%
2004	SO33 W Altona	7.36%
2004	SO34 W Morden	11.37%
2004	SO35 W Winkler	9.73%
2004	SO36 W Roland/Thompson	7.95%
2004	SO41 E Niverville/Richot	8.72%
2004	SO42 E Tache	6.6%
2004	SO43 E Ste Anne/LaBroquerie	11.81%
2004	SO44 E Steinbach	9.88%
2004	SO45 E Hanover	11.78%
2004	SO46 E Rural East	16.28%
2004	W002 Assiniboine South	10.46%
2004	W006 Transcona	10.24%
2004	W01A St. James-Assiniboia W	13.28%
2004	W01B St. James-Assiniboia E	13.64%
2004	W03A Fort Garry N	9.49%
2004	W03B Fort Garry S	9.51%
2004	W04A St. Vital N	13.32%
2004	W04B St. Vital S	8.31%
2004	W05A St. Boniface W	13.36%
2004	W05B St. Boniface E	10.15%
2004	W07A River East S	11.69%
2004	W07B River East W	12.75%
2004	W07C River East E	9.18%
2004	W07D River East N	7.04%
2004	W08A Seven Oaks W	9.44%
2004	W08B Seven Oaks E	13.35%
2004	W08C Seven Oaks N	10.63%
2004	W09A Inkster W	6.53%
2004	W09B Inkster E	12.37%
2004	W10A Point Douglas N	12.77%
2004	W10B Point Douglas S	12.08%
2004	W11A Downtown W	9.08%
2004	W11B Downtown E	8.85%
2004	W12A River Heights W	11.78%
2004	W12B River Heights E	12.49%
2004	WE11 N Duck Mountain	14.81%
2004	WE12 N Porcupine Mountain	16.16%
2004	WE13 N Riding Mountain	18.1%
2004	WE14 N Agassiz Mountain	17.01%
2004	WE15 N Dauphin	19.8%
2004	WE16 N Swan River	13.26%
2004	WE21 Bdn West End	9.59%
2004	WE22 Bdn North Hill	10.18%
2004	WE23 Bdn Downtown	13.14%
2004	WE24 Bdn South End	10.43%
2004	WE25 Bdn East End	12.09%
2004	WE31 S Asessippi	10.03%
2004	WE32 S Little Saskatchewan	11.63%
2004	WE33 S Turtle Mountain	11.13%
2004	WE34 S Souris River	12.56%
2004	WE35 S Whitemud	9.95%
2004	WE36 S Spruce Woods	9.37%
2004	WP21 Churchill	10.99%
2005	IE11 Selkirk	10.38%
2005	IE21 S Stonewall/Teulon	7.77%
2005	IE22 S Wpg Beach/St. Andrews	8.19%
2005	IE23 S St. Clements	9.28%
2005	IE24 S Springfield	7.2%
2005	IE31 E Beausejour	7.21%
2005	IE32 E Pinawa/LDB	10.7%
2005	IE33 E Whiteshell	11.37%
2005	IE41 W Gimli	12.86%
2005	IE42 W Arborg/Riverton	10.85%
2005	IE43 W St. Laurent	11.49%
2005	IE51 N Powerview/PF	18.1%
2005	IE52 N Fisher/Peguis	9.28%
2005	IE53 N Eriksdale/Ashern	11.69%
2005	IE61 Northern Remote	8.83%
2005	NO11 Z1 Flin, Snow, Cran, Sher	8.44%
2005	NO12 Z1 The Pas/OCN, Kels	9.54%
2005	NO13 Z1 LL/MCFN, LR, O-P(SIL)CN,PN(GVL)	9.86%
2005	NO14 Z1 Thompson, Myst Lake	7.03%
2005	NO15 Z1 Thick, Pik, Wab, Ilf/WLFN, Corm	10.92%
2005	NO16 Z1 Gillam, Fox Lake Cree Nation	9.51%
2005	NO21 Z2 GR/MisCN, ML/MosCN, Eas/CheCN	9.56%
2005	NO22 Z2 Puk/Mat Col CN	9.3%
2005	NO23 Z2 SayD(TL)FN, Bro/BLFN, NoL(Lac)FN	11.36%
2005	NO24 Z2 Nelson House/NCN	9.47%
2005	NO25 Z2 Sham, YorkF, TatCN(SPL)	11.37%
2005	NO26 Z2 Bu(OH)CN, MS(GR)CN, GLN/GLFN	12.52%
2005	NO27 Z2 Cross Lake/Cross Lake FN	15.74%
2005	NO28 Z2 Norway House/NH CN	9.12%
2005	NO31 Z3 IsL/GHFN, RSL/RSLFN, STPFN, WFN	12.48%
2005	SO11 N Seven Regions	11.61%
2005	SO12 N MacGregor	9.43%
2005	SO13 N Rural Portage	8.22%
2005	SO14 N Cartier/SFX	9.23%
2005	SO15 N City of Portage	10.74%
2005	SO21 M Grey/St Claude (*pre 2015 Notre Dame)	10.16%
2005	SO22 M Carman	10.49%
2005	SO23 M MacDonald	7.61%
2005	SO24 M Morris	11.35%
2005	SO25 M St. Pierre/DeSalaberry	11.14%
2005	SO26 M Red River South	10.95%
2005	SO31 W Lorne/Louise/Pembina (*post 2015 Notre Dame)	10.4%
2005	SO32 W Stanley	4.79%
2005	SO33 W Altona	7.13%
2005	SO34 W Morden	10.81%
2005	SO35 W Winkler	9.17%
2005	SO36 W Roland/Thompson	6.58%
2005	SO41 E Niverville/Richot	8.22%
2005	SO42 E Tache	6.65%
2005	SO43 E Ste Anne/LaBroquerie	11.69%
2005	SO44 E Steinbach	10.07%
2005	SO45 E Hanover	10.2%
2005	SO46 E Rural East	14.15%
2005	W002 Assiniboine South	10.2%
2005	W006 Transcona	9.89%
2005	W01A St. James-Assiniboia W	12.6%
2005	W01B St. James-Assiniboia E	13.27%
2005	W03A Fort Garry N	9.07%
2005	W03B Fort Garry S	9.32%
2005	W04A St. Vital N	12.88%
2005	W04B St. Vital S	8.24%
2005	W05A St. Boniface W	13%
2005	W05B St. Boniface E	9.82%
2005	W07A River East S	11.54%
2005	W07B River East W	12.87%
2005	W07C River East E	9.02%
2005	W07D River East N	6.97%
2005	W08A Seven Oaks W	9.37%
2005	W08B Seven Oaks E	12.9%
2005	W08C Seven Oaks N	10.27%
2005	W09A Inkster W	6.51%
2005	W09B Inkster E	12.04%
2005	W10A Point Douglas N	12.11%
2005	W10B Point Douglas S	11.59%
2005	W11A Downtown W	8.71%
2005	W11B Downtown E	8.62%
2005	W12A River Heights W	11.36%
2005	W12B River Heights E	11.92%
2005	WE11 N Duck Mountain	14.99%
2005	WE12 N Porcupine Mountain	15.68%
2005	WE13 N Riding Mountain	17.24%
2005	WE14 N Agassiz Mountain	16.81%
2005	WE15 N Dauphin	18.61%
2005	WE16 N Swan River	12.46%
2005	WE21 Bdn West End	9.47%
2005	WE22 Bdn North Hill	9.88%
2005	WE23 Bdn Downtown	12.5%
2005	WE24 Bdn South End	10.36%
2005	WE25 Bdn East End	11.67%
2005	WE31 S Asessippi	9.74%
2005	WE32 S Little Saskatchewan	10.56%
2005	WE33 S Turtle Mountain	10.99%
2005	WE34 S Souris River	12.15%
2005	WE35 S Whitemud	9.4%
2005	WE36 S Spruce Woods	9.11%
2005	WP21 Churchill	9.76%
2006	IE11 Selkirk	10.38%
2006	IE21 S Stonewall/Teulon	7.61%
2006	IE22 S Wpg Beach/St. Andrews	8.07%
2006	IE23 S St. Clements	9.42%
2006	IE24 S Springfield	7.59%
2006	IE31 E Beausejour	7.74%
2006	IE32 E Pinawa/LDB	11.17%
2006	IE33 E Whiteshell	11.51%
2006	IE41 W Gimli	12.4%
2006	IE42 W Arborg/Riverton	10.14%
2006	IE43 W St. Laurent	12.03%
2006	IE51 N Powerview/PF	18.43%
2006	IE52 N Fisher/Peguis	9.61%
2006	IE53 N Eriksdale/Ashern	11.51%
2006	IE61 Northern Remote	8.72%
2006	NO11 Z1 Flin, Snow, Cran, Sher	8.39%
2006	NO12 Z1 The Pas/OCN, Kels	9.15%
2006	NO13 Z1 LL/MCFN, LR, O-P(SIL)CN,PN(GVL)	10.09%
2006	NO14 Z1 Thompson, Myst Lake	7.71%
2006	NO15 Z1 Thick, Pik, Wab, Ilf/WLFN, Corm	10.84%
2006	NO16 Z1 Gillam, Fox Lake Cree Nation	9.34%
2006	NO21 Z2 GR/MisCN, ML/MosCN, Eas/CheCN	9.75%
2006	NO22 Z2 Puk/Mat Col CN	7.62%
2006	NO23 Z2 SayD(TL)FN, Bro/BLFN, NoL(Lac)FN	8.58%
2006	NO24 Z2 Nelson House/NCN	9.57%
2006	NO25 Z2 Sham, YorkF, TatCN(SPL)	12.17%
2006	NO26 Z2 Bu(OH)CN, MS(GR)CN, GLN/GLFN	12.33%
2006	NO27 Z2 Cross Lake/Cross Lake FN	15.75%
2006	NO28 Z2 Norway House/NH CN	8.82%
2006	NO31 Z3 IsL/GHFN, RSL/RSLFN, STPFN, WFN	11.94%
2006	SO11 N Seven Regions	11.57%
2006	SO12 N MacGregor	8.91%
2006	SO13 N Rural Portage	8.18%
2006	SO14 N Cartier/SFX	9%
2006	SO15 N City of Portage	10.43%
2006	SO21 M Grey/St Claude (*pre 2015 Notre Dame)	9.5%
2006	SO22 M Carman	10.13%
2006	SO23 M MacDonald	7.43%
2006	SO24 M Morris	11.06%
2006	SO25 M St. Pierre/DeSalaberry	10.81%
2006	SO26 M Red River South	10.56%
2006	SO31 W Lorne/Louise/Pembina (*post 2015 Notre Dame)	10.3%
2006	SO32 W Stanley	4.31%
2006	SO33 W Altona	7.23%
2006	SO34 W Morden	10.62%
2006	SO35 W Winkler	8.77%
2006	SO36 W Roland/Thompson	6.7%
2006	SO41 E Niverville/Richot	8.41%
2006	SO42 E Tache	6.68%
2006	SO43 E Ste Anne/LaBroquerie	11.31%
2006	SO44 E Steinbach	10.19%
2006	SO45 E Hanover	9.58%
2006	SO46 E Rural East	13.43%
2006	W002 Assiniboine South	9.9%
2006	W006 Transcona	10.22%
2006	W01A St. James-Assiniboia W	12.43%
2006	W01B St. James-Assiniboia E	12.76%
2006	W03A Fort Garry N	9.05%
2006	W03B Fort Garry S	9.83%
2006	W04A St. Vital N	13.03%
2006	W04B St. Vital S	8.58%
2006	W05A St. Boniface W	12.18%
2006	W05B St. Boniface E	9.89%
2006	W07A River East S	11.45%
2006	W07B River East W	13%
2006	W07C River East E	9.67%
2006	W07D River East N	6.83%
2006	W08A Seven Oaks W	9.76%
2006	W08B Seven Oaks E	12.85%
2006	W08C Seven Oaks N	10.08%
2006	W09A Inkster W	6.66%
2006	W09B Inkster E	12.06%
2006	W10A Point Douglas N	12.2%
2006	W10B Point Douglas S	11.76%
2006	W11A Downtown W	8.46%
2006	W11B Downtown E	8.95%
2006	W12A River Heights W	10.91%
2006	W12B River Heights E	11.45%
2006	WE11 N Duck Mountain	15.73%
2006	WE12 N Porcupine Mountain	16.26%
2006	WE13 N Riding Mountain	17.69%
2006	WE14 N Agassiz Mountain	16.77%
2006	WE15 N Dauphin	19.03%
2006	WE16 N Swan River	12.9%
2006	WE21 Bdn West End	9.68%
2006	WE22 Bdn North Hill	10.12%
2006	WE23 Bdn Downtown	11.93%
2006	WE24 Bdn South End	11.05%
2006	WE25 Bdn East End	12.19%
2006	WE31 S Asessippi	9.44%
2006	WE32 S Little Saskatchewan	9.91%
2006	WE33 S Turtle Mountain	11.54%
2006	WE34 S Souris River	12.18%
2006	WE35 S Whitemud	9.35%
2006	WE36 S Spruce Woods	9.36%
2006	WP21 Churchill	7.9%
2007	IE11 Selkirk	10.65%
2007	IE21 S Stonewall/Teulon	7.73%
2007	IE22 S Wpg Beach/St. Andrews	8.15%
2007	IE23 S St. Clements	9.86%
2007	IE24 S Springfield	7.54%
2007	IE31 E Beausejour	7.67%
2007	IE32 E Pinawa/LDB	11.23%
2007	IE33 E Whiteshell	11.65%
2007	IE41 W Gimli	12.18%
2007	IE42 W Arborg/Riverton	9.76%
2007	IE43 W St. Laurent	12.52%
2007	IE51 N Powerview/PF	17.85%
2007	IE52 N Fisher/Peguis	10.01%
2007	IE53 N Eriksdale/Ashern	10.75%
2007	IE61 Northern Remote	9.13%
2007	NO11 Z1 Flin, Snow, Cran, Sher	8.14%
2007	NO12 Z1 The Pas/OCN, Kels	9.68%
2007	NO13 Z1 LL/MCFN, LR, O-P(SIL)CN,PN(GVL)	9.76%
2007	NO14 Z1 Thompson, Myst Lake	7.54%
2007	NO15 Z1 Thick, Pik, Wab, Ilf/WLFN, Corm	9.98%
2007	NO16 Z1 Gillam, Fox Lake Cree Nation	9.68%
2007	NO21 Z2 GR/MisCN, ML/MosCN, Eas/CheCN	9.91%
2007	NO22 Z2 Puk/Mat Col CN	7.19%
2007	NO23 Z2 SayD(TL)FN, Bro/BLFN, NoL(Lac)FN	7.47%
2007	NO24 Z2 Nelson House/NCN	9.31%
2007	NO25 Z2 Sham, YorkF, TatCN(SPL)	12.27%
2007	NO26 Z2 Bu(OH)CN, MS(GR)CN, GLN/GLFN	13.44%
2007	NO27 Z2 Cross Lake/Cross Lake FN	16.64%
2007	NO28 Z2 Norway House/NH CN	10.02%
2007	NO31 Z3 IsL/GHFN, RSL/RSLFN, STPFN, WFN	11.97%
2007	SO11 N Seven Regions	11.32%
2007	SO12 N MacGregor	8.91%
2007	SO13 N Rural Portage	8.53%
2007	SO14 N Cartier/SFX	8.05%
2007	SO15 N City of Portage	10.27%
2007	SO21 M Grey/St Claude (*pre 2015 Notre Dame)	9.35%
2007	SO22 M Carman	9.59%
2007	SO23 M MacDonald	7.18%
2007	SO24 M Morris	10.27%
2007	SO25 M St. Pierre/DeSalaberry	10.07%
2007	SO26 M Red River South	10.6%
2007	SO31 W Lorne/Louise/Pembina (*post 2015 Notre Dame)	9.66%
2007	SO32 W Stanley	4.06%
2007	SO33 W Altona	7.02%
2007	SO34 W Morden	9.98%
2007	SO35 W Winkler	8.56%
2007	SO36 W Roland/Thompson	7.06%
2007	SO41 E Niverville/Richot	7.73%
2007	SO42 E Tache	6.42%
2007	SO43 E Ste Anne/LaBroquerie	10.35%
2007	SO44 E Steinbach	10.61%
2007	SO45 E Hanover	8.26%
2007	SO46 E Rural East	12.42%
2007	W002 Assiniboine South	9.51%
2007	W006 Transcona	10.32%
2007	W01A St. James-Assiniboia W	11.89%
2007	W01B St. James-Assiniboia E	11.84%
2007	W03A Fort Garry N	8.87%
2007	W03B Fort Garry S	9.71%
2007	W04A St. Vital N	12.89%
2007	W04B St. Vital S	8.65%
2007	W05A St. Boniface W	11.76%
2007	W05B St. Boniface E	9.6%
2007	W07A River East S	11.27%
2007	W07B River East W	12.97%
2007	W07C River East E	9.58%
2007	W07D River East N	6.86%
2007	W08A Seven Oaks W	9.98%
2007	W08B Seven Oaks E	12.73%
2007	W08C Seven Oaks N	9.53%
2007	W09A Inkster W	6.73%
2007	W09B Inkster E	12.19%
2007	W10A Point Douglas N	11.43%
2007	W10B Point Douglas S	11.52%
2007	W11A Downtown W	8.25%
2007	W11B Downtown E	9.03%
2007	W12A River Heights W	10.08%
2007	W12B River Heights E	11.11%
2007	WE11 N Duck Mountain	16.8%
2007	WE12 N Porcupine Mountain	15.54%
2007	WE13 N Riding Mountain	17.82%
2007	WE14 N Agassiz Mountain	15.97%
2007	WE15 N Dauphin	19.98%
2007	WE16 N Swan River	12.98%
2007	WE21 Bdn West End	9.91%
2007	WE22 Bdn North Hill	9.92%
2007	WE23 Bdn Downtown	12.31%
2007	WE24 Bdn South End	10.71%
2007	WE25 Bdn East End	12.33%
2007	WE31 S Asessippi	9.62%
2007	WE32 S Little Saskatchewan	9.95%
2007	WE33 S Turtle Mountain	12.37%
2007	WE34 S Souris River	12.29%
2007	WE35 S Whitemud	9.51%
2007	WE36 S Spruce Woods	9.65%
2007	WP21 Churchill	7.4%
2008	IE11 Selkirk	11.39%
2008	IE21 S Stonewall/Teulon	8.4%
2008	IE22 S Wpg Beach/St. Andrews	8.42%
2008	IE23 S St. Clements	10.02%
2008	IE24 S Springfield	7.89%
2008	IE31 E Beausejour	7.71%
2008	IE32 E Pinawa/LDB	11.43%
2008	IE33 E Whiteshell	11.46%
2008	IE41 W Gimli	12.82%
2008	IE42 W Arborg/Riverton	9.1%
2008	IE43 W St. Laurent	12.02%
2008	IE51 N Powerview/PF	17.38%
2008	IE52 N Fisher/Peguis	9.93%
2008	IE53 N Eriksdale/Ashern	10.91%
2008	IE61 Northern Remote	8.3%
2008	NO11 Z1 Flin, Snow, Cran, Sher	7.68%
2008	NO12 Z1 The Pas/OCN, Kels	9.64%
2008	NO13 Z1 LL/MCFN, LR, O-P(SIL)CN,PN(GVL)	11.51%
2008	NO14 Z1 Thompson, Myst Lake	7%
2008	NO15 Z1 Thick, Pik, Wab, Ilf/WLFN, Corm	9.86%
2008	NO16 Z1 Gillam, Fox Lake Cree Nation	9.03%
2008	NO21 Z2 GR/MisCN, ML/MosCN, Eas/CheCN	10.73%
2008	NO22 Z2 Puk/Mat Col CN	7.02%
2008	NO23 Z2 SayD(TL)FN, Bro/BLFN, NoL(Lac)FN	7.3%
2008	NO24 Z2 Nelson House/NCN	8.61%
2008	NO25 Z2 Sham, YorkF, TatCN(SPL)	10.69%
2008	NO26 Z2 Bu(OH)CN, MS(GR)CN, GLN/GLFN	12.15%
2008	NO27 Z2 Cross Lake/Cross Lake FN	19.67%
2008	NO28 Z2 Norway House/NH CN	11.84%
2008	NO31 Z3 IsL/GHFN, RSL/RSLFN, STPFN, WFN	12.73%
2008	SO11 N Seven Regions	11.72%
2008	SO12 N MacGregor	8.99%
2008	SO13 N Rural Portage	9.06%
2008	SO14 N Cartier/SFX	7.57%
2008	SO15 N City of Portage	10.57%
2008	SO21 M Grey/St Claude (*pre 2015 Notre Dame)	9.04%
2008	SO22 M Carman	10.02%
2008	SO23 M MacDonald	7.21%
2008	SO24 M Morris	9.64%
2008	SO25 M St. Pierre/DeSalaberry	9.88%
2008	SO26 M Red River South	10.31%
2008	SO31 W Lorne/Louise/Pembina (*post 2015 Notre Dame)	9.69%
2008	SO32 W Stanley	3.98%
2008	SO33 W Altona	6.23%
2008	SO34 W Morden	9.68%
2008	SO35 W Winkler	7.84%
2008	SO36 W Roland/Thompson	6.79%
2008	SO41 E Niverville/Richot	7.24%
2008	SO42 E Tache	6.85%
2008	SO43 E Ste Anne/LaBroquerie	9.75%
2008	SO44 E Steinbach	10.37%
2008	SO45 E Hanover	8.78%
2008	SO46 E Rural East	12.87%
2008	W002 Assiniboine South	9.32%
2008	W006 Transcona	10.3%
2008	W01A St. James-Assiniboia W	11.85%
2008	W01B St. James-Assiniboia E	11.58%
2008	W03A Fort Garry N	8.73%
2008	W03B Fort Garry S	9.53%
2008	W04A St. Vital N	12.67%
2008	W04B St. Vital S	8.65%
2008	W05A St. Boniface W	11.37%
2008	W05B St. Boniface E	9.53%
2008	W07A River East S	11.31%
2008	W07B River East W	12.81%
2008	W07C River East E	9.55%
2008	W07D River East N	6.96%
2008	W08A Seven Oaks W	9.75%
2008	W08B Seven Oaks E	12.53%
2008	W08C Seven Oaks N	9.41%
2008	W09A Inkster W	6.83%
2008	W09B Inkster E	12.21%
2008	W10A Point Douglas N	11.45%
2008	W10B Point Douglas S	11.6%
2008	W11A Downtown W	8.05%
2008	W11B Downtown E	8.71%
2008	W12A River Heights W	9.86%
2008	W12B River Heights E	10.53%
2008	WE11 N Duck Mountain	18.14%
2008	WE12 N Porcupine Mountain	15.74%
2008	WE13 N Riding Mountain	19.6%
2008	WE14 N Agassiz Mountain	17.08%
2008	WE15 N Dauphin	21.86%
2008	WE16 N Swan River	13.21%
2008	WE21 Bdn West End	9.79%
2008	WE22 Bdn North Hill	9.86%
2008	WE23 Bdn Downtown	12.18%
2008	WE24 Bdn South End	10.36%
2008	WE25 Bdn East End	12.21%
2008	WE31 S Asessippi	9.92%
2008	WE32 S Little Saskatchewan	10.26%
2008	WE33 S Turtle Mountain	12.41%
2008	WE34 S Souris River	12.07%
2008	WE35 S Whitemud	9.65%
2008	WE36 S Spruce Woods	9.79%
2008	WP21 Churchill	8.46%
2009	IE11 Selkirk	12.15%
2009	IE21 S Stonewall/Teulon	8.78%
2009	IE22 S Wpg Beach/St. Andrews	8.83%
2009	IE23 S St. Clements	10.13%
2009	IE24 S Springfield	7.77%
2009	IE31 E Beausejour	7.39%
2009	IE32 E Pinawa/LDB	12.15%
2009	IE33 E Whiteshell	10.91%
2009	IE41 W Gimli	12.85%
2009	IE42 W Arborg/Riverton	8.93%
2009	IE43 W St. Laurent	11.93%
2009	IE51 N Powerview/PF	15.68%
2009	IE52 N Fisher/Peguis	10.11%
2009	IE53 N Eriksdale/Ashern	10.98%
2009	IE61 Northern Remote	8.98%
2009	NO11 Z1 Flin, Snow, Cran, Sher	7.98%
2009	NO12 Z1 The Pas/OCN, Kels	9.8%
2009	NO13 Z1 LL/MCFN, LR, O-P(SIL)CN,PN(GVL)	10.46%
2009	NO14 Z1 Thompson, Myst Lake	7.03%
2009	NO15 Z1 Thick, Pik, Wab, Ilf/WLFN, Corm	8.43%
2009	NO16 Z1 Gillam, Fox Lake Cree Nation	8.13%
2009	NO21 Z2 GR/MisCN, ML/MosCN, Eas/CheCN	11.28%
2009	NO22 Z2 Puk/Mat Col CN	7.78%
2009	NO23 Z2 SayD(TL)FN, Bro/BLFN, NoL(Lac)FN	7.67%
2009	NO24 Z2 Nelson House/NCN	8.7%
2009	NO25 Z2 Sham, YorkF, TatCN(SPL)	10.45%
2009	NO26 Z2 Bu(OH)CN, MS(GR)CN, GLN/GLFN	11.53%
2009	NO27 Z2 Cross Lake/Cross Lake FN	20.76%
2009	NO28 Z2 Norway House/NH CN	12.7%
2009	NO31 Z3 IsL/GHFN, RSL/RSLFN, STPFN, WFN	13.01%
2009	SO11 N Seven Regions	11.94%
2009	SO12 N MacGregor	9.32%
2009	SO13 N Rural Portage	9.63%
2009	SO14 N Cartier/SFX	7.6%
2009	SO15 N City of Portage	10.72%
2009	SO21 M Grey/St Claude (*pre 2015 Notre Dame)	8.9%
2009	SO22 M Carman	10.72%
2009	SO23 M MacDonald	7.27%
2009	SO24 M Morris	9.05%
2009	SO25 M St. Pierre/DeSalaberry	9.72%
2009	SO26 M Red River South	10.21%
2009	SO31 W Lorne/Louise/Pembina (*post 2015 Notre Dame)	9.43%
2009	SO32 W Stanley	4.47%
2009	SO33 W Altona	5.68%
2009	SO34 W Morden	9.96%
2009	SO35 W Winkler	7.92%
2009	SO36 W Roland/Thompson	8.06%
2009	SO41 E Niverville/Richot	7.17%
2009	SO42 E Tache	6.58%
2009	SO43 E Ste Anne/LaBroquerie	9.35%
2009	SO44 E Steinbach	9.98%
2009	SO45 E Hanover	8.7%
2009	SO46 E Rural East	12.8%
2009	W002 Assiniboine South	9.16%
2009	W006 Transcona	9.93%
2009	W01A St. James-Assiniboia W	11.66%
2009	W01B St. James-Assiniboia E	11.44%
2009	W03A Fort Garry N	8.79%
2009	W03B Fort Garry S	9.5%
2009	W04A St. Vital N	12.56%
2009	W04B St. Vital S	8.66%
2009	W05A St. Boniface W	10.98%
2009	W05B St. Boniface E	9.24%
2009	W07A River East S	11.58%
2009	W07B River East W	12.6%
2009	W07C River East E	9.63%
2009	W07D River East N	7.34%
2009	W08A Seven Oaks W	9.77%
2009	W08B Seven Oaks E	12.14%
2009	W08C Seven Oaks N	9.33%
2009	W09A Inkster W	6.77%
2009	W09B Inkster E	11.9%
2009	W10A Point Douglas N	11.22%
2009	W10B Point Douglas S	11.82%
2009	W11A Downtown W	7.83%
2009	W11B Downtown E	8.53%
2009	W12A River Heights W	10%
2009	W12B River Heights E	10.84%
2009	WE11 N Duck Mountain	18.45%
2009	WE12 N Porcupine Mountain	15.54%
2009	WE13 N Riding Mountain	20.23%
2009	WE14 N Agassiz Mountain	19.06%
2009	WE15 N Dauphin	23.03%
2009	WE16 N Swan River	13.49%
2009	WE21 Bdn West End	9.35%
2009	WE22 Bdn North Hill	9.7%
2009	WE23 Bdn Downtown	12.37%
2009	WE24 Bdn South End	10.62%
2009	WE25 Bdn East End	11.5%
2009	WE31 S Asessippi	10.08%
2009	WE32 S Little Saskatchewan	11%
2009	WE33 S Turtle Mountain	12.61%
2009	WE34 S Souris River	12.31%
2009	WE35 S Whitemud	10.54%
2009	WE36 S Spruce Woods	10.13%
2009	WP21 Churchill	8.86%
2010	IE11 Selkirk	13.16%
2010	IE21 S Stonewall/Teulon	9.17%
2010	IE22 S Wpg Beach/St. Andrews	8.84%
2010	IE23 S St. Clements	10.9%
2010	IE24 S Springfield	7.69%
2010	IE31 E Beausejour	8.18%
2010	IE32 E Pinawa/LDB	11.63%
2010	IE33 E Whiteshell	10.44%
2010	IE41 W Gimli	12.95%
2010	IE42 W Arborg/Riverton	8.7%
2010	IE43 W St. Laurent	12.05%
2010	IE51 N Powerview/PF	15.93%
2010	IE52 N Fisher/Peguis	10.45%
2010	IE53 N Eriksdale/Ashern	11.49%
2010	IE61 Northern Remote	8.94%
2010	NO11 Z1 Flin, Snow, Cran, Sher	8.07%
2010	NO12 Z1 The Pas/OCN, Kels	10.11%
2010	NO13 Z1 LL/MCFN, LR, O-P(SIL)CN,PN(GVL)	9.55%
2010	NO14 Z1 Thompson, Myst Lake	6.97%
2010	NO15 Z1 Thick, Pik, Wab, Ilf/WLFN, Corm	7.91%
2010	NO16 Z1 Gillam, Fox Lake Cree Nation	8.58%
2010	NO21 Z2 GR/MisCN, ML/MosCN, Eas/CheCN	11.74%
2010	NO22 Z2 Puk/Mat Col CN	9.51%
2010	NO23 Z2 SayD(TL)FN, Bro/BLFN, NoL(Lac)FN	8.98%
2010	NO24 Z2 Nelson House/NCN	9.24%
2010	NO25 Z2 Sham, YorkF, TatCN(SPL)	10.1%
2010	NO26 Z2 Bu(OH)CN, MS(GR)CN, GLN/GLFN	11.99%
2010	NO27 Z2 Cross Lake/Cross Lake FN	22.43%
2010	NO28 Z2 Norway House/NH CN	14.19%
2010	NO31 Z3 IsL/GHFN, RSL/RSLFN, STPFN, WFN	13.35%
2010	SO11 N Seven Regions	12.31%
2010	SO12 N MacGregor	9.34%
2010	SO13 N Rural Portage	10.85%
2010	SO14 N Cartier/SFX	7.25%
2010	SO15 N City of Portage	11.29%
2010	SO21 M Grey/St Claude (*pre 2015 Notre Dame)	9.24%
2010	SO22 M Carman	10.81%
2010	SO23 M MacDonald	7.06%
2010	SO24 M Morris	8.83%
2010	SO25 M St. Pierre/DeSalaberry	9.55%
2010	SO26 M Red River South	9.67%
2010	SO31 W Lorne/Louise/Pembina (*post 2015 Notre Dame)	9.33%
2010	SO32 W Stanley	4.74%
2010	SO33 W Altona	5.48%
2010	SO34 W Morden	10.81%
2010	SO35 W Winkler	7.8%
2010	SO36 W Roland/Thompson	10.01%
2010	SO41 E Niverville/Richot	7.51%
2010	SO42 E Tache	6.17%
2010	SO43 E Ste Anne/LaBroquerie	9.75%
2010	SO44 E Steinbach	9.71%
2010	SO45 E Hanover	8.35%
2010	SO46 E Rural East	12.41%
2010	W002 Assiniboine South	9.21%
2010	W006 Transcona	9.8%
2010	W01A St. James-Assiniboia W	11.76%
2010	W01B St. James-Assiniboia E	11.45%
2010	W03A Fort Garry N	8.78%
2010	W03B Fort Garry S	9.07%
2010	W04A St. Vital N	12.2%
2010	W04B St. Vital S	8.72%
2010	W05A St. Boniface W	11.16%
2010	W05B St. Boniface E	9.08%
2010	W07A River East S	11.28%
2010	W07B River East W	12.4%
2010	W07C River East E	9.49%
2010	W07D River East N	7.42%
2010	W08A Seven Oaks W	9.81%
2010	W08B Seven Oaks E	12.07%
2010	W08C Seven Oaks N	9.56%
2010	W09A Inkster W	6.85%
2010	W09B Inkster E	11.71%
2010	W10A Point Douglas N	11.08%
2010	W10B Point Douglas S	11.54%
2010	W11A Downtown W	7.63%
2010	W11B Downtown E	8.33%
2010	W12A River Heights W	10.09%
2010	W12B River Heights E	10.89%
2010	WE11 N Duck Mountain	19.99%
2010	WE12 N Porcupine Mountain	15.48%
2010	WE13 N Riding Mountain	20.19%
2010	WE14 N Agassiz Mountain	19.79%
2010	WE15 N Dauphin	23.74%
2010	WE16 N Swan River	12.6%
2010	WE21 Bdn West End	9.23%
2010	WE22 Bdn North Hill	9.36%
2010	WE23 Bdn Downtown	11.94%
2010	WE24 Bdn South End	10.3%
2010	WE25 Bdn East End	11.6%
2010	WE31 S Asessippi	9.93%
2010	WE32 S Little Saskatchewan	11.22%
2010	WE33 S Turtle Mountain	12.55%
2010	WE34 S Souris River	11.8%
2010	WE35 S Whitemud	10.82%
2010	WE36 S Spruce Woods	10.72%
2010	WP21 Churchill	9.78%
2011	IE11 Selkirk	14.88%
2011	IE21 S Stonewall/Teulon	10.32%
2011	IE22 S Wpg Beach/St. Andrews	9.68%
2011	IE23 S St. Clements	10.74%
2011	IE24 S Springfield	7.81%
2011	IE31 E Beausejour	8.97%
2011	IE32 E Pinawa/LDB	11.58%
2011	IE33 E Whiteshell	10.43%
2011	IE41 W Gimli	12.65%
2011	IE42 W Arborg/Riverton	8.67%
2011	IE43 W St. Laurent	13.44%
2011	IE51 N Powerview/PF	15.83%
2011	IE52 N Fisher/Peguis	10.32%
2011	IE53 N Eriksdale/Ashern	12.22%
2011	IE61 Northern Remote	9.61%
2011	NO11 Z1 Flin, Snow, Cran, Sher	8.16%
2011	NO12 Z1 The Pas/OCN, Kels	10.12%
2011	NO13 Z1 LL/MCFN, LR, O-P(SIL)CN,PN(GVL)	8.7%
2011	NO14 Z1 Thompson, Myst Lake	6.67%
2011	NO15 Z1 Thick, Pik, Wab, Ilf/WLFN, Corm	8.81%
2011	NO16 Z1 Gillam, Fox Lake Cree Nation	8.9%
2011	NO21 Z2 GR/MisCN, ML/MosCN, Eas/CheCN	11.52%
2011	NO22 Z2 Puk/Mat Col CN	9.33%
2011	NO23 Z2 SayD(TL)FN, Bro/BLFN, NoL(Lac)FN	10.14%
2011	NO24 Z2 Nelson House/NCN	7.98%
2011	NO25 Z2 Sham, YorkF, TatCN(SPL)	11.36%
2011	NO26 Z2 Bu(OH)CN, MS(GR)CN, GLN/GLFN	12.5%
2011	NO27 Z2 Cross Lake/Cross Lake FN	22.35%
2011	NO28 Z2 Norway House/NH CN	14.31%
2011	NO31 Z3 IsL/GHFN, RSL/RSLFN, STPFN, WFN	13.27%
2011	SO11 N Seven Regions	12.83%
2011	SO12 N MacGregor	9.65%
2011	SO13 N Rural Portage	11.6%
2011	SO14 N Cartier/SFX	7.21%
2011	SO15 N City of Portage	11.77%
2011	SO21 M Grey/St Claude (*pre 2015 Notre Dame)	9.26%
2011	SO22 M Carman	11.21%
2011	SO23 M MacDonald	7.35%
2011	SO24 M Morris	9.45%
2011	SO25 M St. Pierre/DeSalaberry	9.64%
2011	SO26 M Red River South	10.01%
2011	SO31 W Lorne/Louise/Pembina (*post 2015 Notre Dame)	9.47%
2011	SO32 W Stanley	4.93%
2011	SO33 W Altona	6.19%
2011	SO34 W Morden	10.79%
2011	SO35 W Winkler	8.39%
2011	SO36 W Roland/Thompson	10.17%
2011	SO41 E Niverville/Richot	7.95%
2011	SO42 E Tache	6.97%
2011	SO43 E Ste Anne/LaBroquerie	10.25%
2011	SO44 E Steinbach	10.47%
2011	SO45 E Hanover	8.74%
2011	SO46 E Rural East	13.51%
2011	W002 Assiniboine South	9.91%
2011	W006 Transcona	9.9%
2011	W01A St. James-Assiniboia W	12.19%
2011	W01B St. James-Assiniboia E	11.73%
2011	W03A Fort Garry N	9.47%
2011	W03B Fort Garry S	8.76%
2011	W04A St. Vital N	12.98%
2011	W04B St. Vital S	9.08%
2011	W05A St. Boniface W	11.57%
2011	W05B St. Boniface E	9.73%
2011	W07A River East S	11.21%
2011	W07B River East W	12.4%
2011	W07C River East E	9.64%
2011	W07D River East N	8.17%
2011	W08A Seven Oaks W	10.32%
2011	W08B Seven Oaks E	12.42%
2011	W08C Seven Oaks N	9.25%
2011	W09A Inkster W	7.37%
2011	W09B Inkster E	11.91%
2011	W10A Point Douglas N	11.24%
2011	W10B Point Douglas S	12.03%
2011	W11A Downtown W	7.8%
2011	W11B Downtown E	8.25%
2011	W12A River Heights W	10.47%
2011	W12B River Heights E	11.07%
2011	WE11 N Duck Mountain	19.62%
2011	WE12 N Porcupine Mountain	16.6%
2011	WE13 N Riding Mountain	20.26%
2011	WE14 N Agassiz Mountain	20.05%
2011	WE15 N Dauphin	24.26%
2011	WE16 N Swan River	12.9%
2011	WE21 Bdn West End	9.63%
2011	WE22 Bdn North Hill	10.06%
2011	WE23 Bdn Downtown	11.81%
2011	WE24 Bdn South End	10.03%
2011	WE25 Bdn East End	12.07%
2011	WE31 S Asessippi	10.03%
2011	WE32 S Little Saskatchewan	11.26%
2011	WE33 S Turtle Mountain	12.28%
2011	WE34 S Souris River	11.65%
2011	WE35 S Whitemud	11.36%
2011	WE36 S Spruce Woods	11.04%
2011	WP21 Churchill	10.54%
2012	IE11 Selkirk	15.9%
2012	IE21 S Stonewall/Teulon	10.63%
2012	IE22 S Wpg Beach/St. Andrews	10.01%
2012	IE23 S St. Clements	9.64%
2012	IE24 S Springfield	8.11%
2012	IE31 E Beausejour	9.42%
2012	IE32 E Pinawa/LDB	11.68%
2012	IE33 E Whiteshell	10.23%
2012	IE41 W Gimli	12.4%
2012	IE42 W Arborg/Riverton	8.36%
2012	IE43 W St. Laurent	12.67%
2012	IE51 N Powerview/PF	16.13%
2012	IE52 N Fisher/Peguis	10.16%
2012	IE53 N Eriksdale/Ashern	13.11%
2012	IE61 Northern Remote	8.94%
2012	NO11 Z1 Flin, Snow, Cran, Sher	8.09%
2012	NO12 Z1 The Pas/OCN, Kels	10.31%
2012	NO13 Z1 LL/MCFN, LR, O-P(SIL)CN,PN(GVL)	8.22%
2012	NO14 Z1 Thompson, Myst Lake	6.27%
2012	NO15 Z1 Thick, Pik, Wab, Ilf/WLFN, Corm	9.27%
2012	NO16 Z1 Gillam, Fox Lake Cree Nation	8.32%
2012	NO21 Z2 GR/MisCN, ML/MosCN, Eas/CheCN	10.75%
2012	NO22 Z2 Puk/Mat Col CN	10.2%
2012	NO23 Z2 SayD(TL)FN, Bro/BLFN, NoL(Lac)FN	10.07%
2012	NO24 Z2 Nelson House/NCN	8.26%
2012	NO25 Z2 Sham, YorkF, TatCN(SPL)	11.85%
2012	NO26 Z2 Bu(OH)CN, MS(GR)CN, GLN/GLFN	11.67%
2012	NO27 Z2 Cross Lake/Cross Lake FN	19.85%
2012	NO28 Z2 Norway House/NH CN	13.53%
2012	NO31 Z3 IsL/GHFN, RSL/RSLFN, STPFN, WFN	14.11%
2012	SO11 N Seven Regions	12.87%
2012	SO12 N MacGregor	10.18%
2012	SO13 N Rural Portage	12.31%
2012	SO14 N Cartier/SFX	7.63%
2012	SO15 N City of Portage	12.2%
2012	SO21 M Grey/St Claude (*pre 2015 Notre Dame)	8.42%
2012	SO22 M Carman	11.47%
2012	SO23 M MacDonald	7.41%
2012	SO24 M Morris	9.42%
2012	SO25 M St. Pierre/DeSalaberry	9.08%
2012	SO26 M Red River South	10.44%
2012	SO31 W Lorne/Louise/Pembina (*post 2015 Notre Dame)	9.14%
2012	SO32 W Stanley	4.81%
2012	SO33 W Altona	6.22%
2012	SO34 W Morden	10.7%
2012	SO35 W Winkler	8.39%
2012	SO36 W Roland/Thompson	11.07%
2012	SO41 E Niverville/Richot	8.11%
2012	SO42 E Tache	7.04%
2012	SO43 E Ste Anne/LaBroquerie	10.37%
2012	SO44 E Steinbach	10.52%
2012	SO45 E Hanover	8.63%
2012	SO46 E Rural East	13.33%
2012	W002 Assiniboine South	10.09%
2012	W006 Transcona	10.4%
2012	W01A St. James-Assiniboia W	12.47%
2012	W01B St. James-Assiniboia E	11.61%
2012	W03A Fort Garry N	9.74%
2012	W03B Fort Garry S	8.88%
2012	W04A St. Vital N	14.26%
2012	W04B St. Vital S	9.84%
2012	W05A St. Boniface W	11.49%
2012	W05B St. Boniface E	10.15%
2012	W07A River East S	11.65%
2012	W07B River East W	12.62%
2012	W07C River East E	9.85%
2012	W07D River East N	8.8%
2012	W08A Seven Oaks W	10.54%
2012	W08B Seven Oaks E	12.44%
2012	W08C Seven Oaks N	9.39%
2012	W09A Inkster W	7.65%
2012	W09B Inkster E	11.52%
2012	W10A Point Douglas N	11.14%
2012	W10B Point Douglas S	12.3%
2012	W11A Downtown W	7.86%
2012	W11B Downtown E	8.12%
2012	W12A River Heights W	10.57%
2012	W12B River Heights E	11.45%
2012	WE11 N Duck Mountain	18.03%
2012	WE12 N Porcupine Mountain	16.62%
2012	WE13 N Riding Mountain	20.32%
2012	WE14 N Agassiz Mountain	19.52%
2012	WE15 N Dauphin	24.12%
2012	WE16 N Swan River	12.92%
2012	WE21 Bdn West End	9.76%
2012	WE22 Bdn North Hill	9.55%
2012	WE23 Bdn Downtown	11.25%
2012	WE24 Bdn South End	10.33%
2012	WE25 Bdn East End	11.64%
2012	WE31 S Asessippi	9.89%
2012	WE32 S Little Saskatchewan	11.3%
2012	WE33 S Turtle Mountain	12.22%
2012	WE34 S Souris River	11.76%
2012	WE35 S Whitemud	11.75%
2012	WE36 S Spruce Woods	11.06%
2012	WP21 Churchill	9.22%
2013	IE11 Selkirk	15.65%
2013	IE21 S Stonewall/Teulon	10.49%
2013	IE22 S Wpg Beach/St. Andrews	10.36%
2013	IE23 S St. Clements	9.71%
2013	IE24 S Springfield	8.19%
2013	IE31 E Beausejour	9.94%
2013	IE32 E Pinawa/LDB	12.27%
2013	IE33 E Whiteshell	10.03%
2013	IE41 W Gimli	12.65%
2013	IE42 W Arborg/Riverton	8.29%
2013	IE43 W St. Laurent	13.54%
2013	IE51 N Powerview/PF	15.93%
2013	IE52 N Fisher/Peguis	10.42%
2013	IE53 N Eriksdale/Ashern	13.76%
2013	IE61 Northern Remote	8.49%
2013	NO11 Z1 Flin, Snow, Cran, Sher	8.17%
2013	NO12 Z1 The Pas/OCN, Kels	10.24%
2013	NO13 Z1 LL/MCFN, LR, O-P(SIL)CN,PN(GVL)	7.31%
2013	NO14 Z1 Thompson, Myst Lake	5.69%
2013	NO15 Z1 Thick, Pik, Wab, Ilf/WLFN, Corm	9.51%
2013	NO16 Z1 Gillam, Fox Lake Cree Nation	7.68%
2013	NO21 Z2 GR/MisCN, ML/MosCN, Eas/CheCN	9.87%
2013	NO22 Z2 Puk/Mat Col CN	11%
2013	NO23 Z2 SayD(TL)FN, Bro/BLFN, NoL(Lac)FN	10.14%
2013	NO24 Z2 Nelson House/NCN	8.91%
2013	NO25 Z2 Sham, YorkF, TatCN(SPL)	10.95%
2013	NO26 Z2 Bu(OH)CN, MS(GR)CN, GLN/GLFN	11.55%
2013	NO27 Z2 Cross Lake/Cross Lake FN	17.87%
2013	NO28 Z2 Norway House/NH CN	11.82%
2013	NO31 Z3 IsL/GHFN, RSL/RSLFN, STPFN, WFN	13.62%
2013	SO11 N Seven Regions	13.93%
2013	SO12 N MacGregor	10.28%
2013	SO13 N Rural Portage	12.08%
2013	SO14 N Cartier/SFX	7.6%
2013	SO15 N City of Portage	12.33%
2013	SO21 M Grey/St Claude (*pre 2015 Notre Dame)	8.88%
2013	SO22 M Carman	11.07%
2013	SO23 M MacDonald	7.36%
2013	SO24 M Morris	9.31%
2013	SO25 M St. Pierre/DeSalaberry	9.19%
2013	SO26 M Red River South	10.62%
2013	SO31 W Lorne/Louise/Pembina (*post 2015 Notre Dame)	9.35%
2013	SO32 W Stanley	5.21%
2013	SO33 W Altona	6.89%
2013	SO34 W Morden	10.46%
2013	SO35 W Winkler	8.43%
2013	SO36 W Roland/Thompson	11.43%
2013	SO41 E Niverville/Richot	8.22%
2013	SO42 E Tache	7.27%
2013	SO43 E Ste Anne/LaBroquerie	9.78%
2013	SO44 E Steinbach	10.05%
2013	SO45 E Hanover	8.25%
2013	SO46 E Rural East	13.43%
2013	W002 Assiniboine South	10.45%
2013	W006 Transcona	10.31%
2013	W01A St. James-Assiniboia W	12.45%
2013	W01B St. James-Assiniboia E	11.63%
2013	W03A Fort Garry N	9.77%
2013	W03B Fort Garry S	9.05%
2013	W04A St. Vital N	15.05%
2013	W04B St. Vital S	10.49%
2013	W05A St. Boniface W	11.81%
2013	W05B St. Boniface E	10.18%
2013	W07A River East S	11.31%
2013	W07B River East W	12.6%
2013	W07C River East E	10.03%
2013	W07D River East N	8.62%
2013	W08A Seven Oaks W	10.51%
2013	W08B Seven Oaks E	12.38%
2013	W08C Seven Oaks N	9.98%
2013	W09A Inkster W	8.53%
2013	W09B Inkster E	11.3%
2013	W10A Point Douglas N	10.75%
2013	W10B Point Douglas S	11.93%
2013	W11A Downtown W	8.05%
2013	W11B Downtown E	8.24%
2013	W12A River Heights W	10.66%
2013	W12B River Heights E	11.37%
2013	WE11 N Duck Mountain	17.95%
2013	WE12 N Porcupine Mountain	16.45%
2013	WE13 N Riding Mountain	20.44%
2013	WE14 N Agassiz Mountain	19.5%
2013	WE15 N Dauphin	24.01%
2013	WE16 N Swan River	12.85%
2013	WE21 Bdn West End	9.84%
2013	WE22 Bdn North Hill	10.37%
2013	WE23 Bdn Downtown	10.78%
2013	WE24 Bdn South End	10.35%
2013	WE25 Bdn East End	12.08%
2013	WE31 S Asessippi	9.25%
2013	WE32 S Little Saskatchewan	11.14%
2013	WE33 S Turtle Mountain	12.67%
2013	WE34 S Souris River	12.06%
2013	WE35 S Whitemud	11.34%
2013	WE36 S Spruce Woods	11.38%
2013	WP21 Churchill	9.53%
2014	IE11 Selkirk	15.67%
2014	IE21 S Stonewall/Teulon	10.62%
2014	IE22 S Wpg Beach/St. Andrews	10.64%
2014	IE23 S St. Clements	10.35%
2014	IE24 S Springfield	8.38%
2014	IE31 E Beausejour	10.61%
2014	IE32 E Pinawa/LDB	12.78%
2014	IE33 E Whiteshell	10.36%
2014	IE41 W Gimli	13.09%
2014	IE42 W Arborg/Riverton	7.8%
2014	IE43 W St. Laurent	13.42%
2014	IE51 N Powerview/PF	16.67%
2014	IE52 N Fisher/Peguis	10.06%
2014	IE53 N Eriksdale/Ashern	14.47%
2014	IE61 Northern Remote	8.29%
2014	NO11 Z1 Flin, Snow, Cran, Sher	7.84%
2014	NO12 Z1 The Pas/OCN, Kels	10.49%
2014	NO13 Z1 LL/MCFN, LR, O-P(SIL)CN,PN(GVL)	7.26%
2014	NO14 Z1 Thompson, Myst Lake	5.8%
2014	NO15 Z1 Thick, Pik, Wab, Ilf/WLFN, Corm	10.51%
2014	NO16 Z1 Gillam, Fox Lake Cree Nation	8.82%
2014	NO21 Z2 GR/MisCN, ML/MosCN, Eas/CheCN	9.38%
2014	NO22 Z2 Puk/Mat Col CN	11.46%
2014	NO23 Z2 SayD(TL)FN, Bro/BLFN, NoL(Lac)FN	8.48%
2014	NO24 Z2 Nelson House/NCN	10.45%
2014	NO25 Z2 Sham, YorkF, TatCN(SPL)	10.61%
2014	NO26 Z2 Bu(OH)CN, MS(GR)CN, GLN/GLFN	10.59%
2014	NO27 Z2 Cross Lake/Cross Lake FN	15.54%
2014	NO28 Z2 Norway House/NH CN	11.19%
2014	NO31 Z3 IsL/GHFN, RSL/RSLFN, STPFN, WFN	13.53%
2014	SO11 N Seven Regions	13.87%
2014	SO12 N MacGregor	10.7%
2014	SO13 N Rural Portage	12.77%
2014	SO14 N Cartier/SFX	7.13%
2014	SO15 N City of Portage	12.43%
2014	SO21 M Grey/St Claude (*pre 2015 Notre Dame)	8.67%
2014	SO22 M Carman	10.46%
2014	SO23 M MacDonald	7.41%
2014	SO24 M Morris	9.65%
2014	SO25 M St. Pierre/DeSalaberry	9.31%
2014	SO26 M Red River South	10.48%
2014	SO31 W Lorne/Louise/Pembina (*post 2015 Notre Dame)	9.39%
2014	SO32 W Stanley	5.47%
2014	SO33 W Altona	7.76%
2014	SO34 W Morden	10.22%
2014	SO35 W Winkler	8.17%
2014	SO36 W Roland/Thompson	10.52%
2014	SO41 E Niverville/Richot	7.66%
2014	SO42 E Tache	7.07%
2014	SO43 E Ste Anne/LaBroquerie	9.23%
2014	SO44 E Steinbach	10.41%
2014	SO45 E Hanover	8.03%
2014	SO46 E Rural East	13.01%
2014	W002 Assiniboine South	10.61%
2014	W006 Transcona	10.35%
2014	W01A St. James-Assiniboia W	12.41%
2014	W01B St. James-Assiniboia E	11.71%
2014	W03A Fort Garry N	9.52%
2014	W03B Fort Garry S	9.2%
2014	W04A St. Vital N	16.51%
2014	W04B St. Vital S	10.85%
2014	W05A St. Boniface W	12%
2014	W05B St. Boniface E	10.3%
2014	W07A River East S	11.01%
2014	W07B River East W	12.57%
2014	W07C River East E	10.07%
2014	W07D River East N	8.57%
2014	W08A Seven Oaks W	10.6%
2014	W08B Seven Oaks E	12.08%
2014	W08C Seven Oaks N	9.79%
2014	W09A Inkster W	8.67%
2014	W09B Inkster E	11.19%
2014	W10A Point Douglas N	10.85%
2014	W10B Point Douglas S	11.92%
2014	W11A Downtown W	8.39%
2014	W11B Downtown E	8.34%
2014	W12A River Heights W	10.39%
2014	W12B River Heights E	11.25%
2014	WE11 N Duck Mountain	17.45%
2014	WE12 N Porcupine Mountain	16.29%
2014	WE13 N Riding Mountain	19.52%
2014	WE14 N Agassiz Mountain	19.06%
2014	WE15 N Dauphin	23.38%
2014	WE16 N Swan River	13.22%
2014	WE21 Bdn West End	9.78%
2014	WE22 Bdn North Hill	10.79%
2014	WE23 Bdn Downtown	10.67%
2014	WE24 Bdn South End	10.53%
2014	WE25 Bdn East End	12.18%
2014	WE31 S Asessippi	9.44%
2014	WE32 S Little Saskatchewan	11.24%
2014	WE33 S Turtle Mountain	12.81%
2014	WE34 S Souris River	12.08%
2014	WE35 S Whitemud	11.04%
2014	WE36 S Spruce Woods	11.57%
2014	WP21 Churchill	8.39%
2015	IE11 Selkirk	15.42%
2015	IE21 S Stonewall/Teulon	9.46%
2015	IE22 S Wpg Beach/St. Andrews	10.34%
2015	IE23 S St. Clements	10.64%
2015	IE24 S Springfield	7.88%
2015	IE31 E Beausejour	9.88%
2015	IE32 E Pinawa/LDB	12.81%
2015	IE33 E Whiteshell	9.85%
2015	IE41 W Gimli	12.68%
2015	IE42 W Arborg/Riverton	7.09%
2015	IE43 W St. Laurent	13.08%
2015	IE51 N Powerview/PF	15.31%
2015	IE52 N Fisher/Peguis	9.79%
2015	IE53 N Eriksdale/Ashern	13.27%
2015	IE61 Northern Remote	6.92%
2015	NO11 Z1 Flin, Snow, Cran, Sher	7.12%
2015	NO12 Z1 The Pas/OCN, Kels	9.21%
2015	NO13 Z1 LL/MCFN, LR, O-P(SIL)CN,PN(GVL)	7.51%
2015	NO14 Z1 Thompson, Myst Lake	4.87%
2015	NO15 Z1 Thick, Pik, Wab, Ilf/WLFN, Corm	10.68%
2015	NO16 Z1 Gillam, Fox Lake Cree Nation	7.69%
2015	NO21 Z2 GR/MisCN, ML/MosCN, Eas/CheCN	8.51%
2015	NO22 Z2 Puk/Mat Col CN	11.14%
2015	NO23 Z2 SayD(TL)FN, Bro/BLFN, NoL(Lac)FN	5.86%
2015	NO24 Z2 Nelson House/NCN	9.79%
2015	NO25 Z2 Sham, YorkF, TatCN(SPL)	8.43%
2015	NO26 Z2 Bu(OH)CN, MS(GR)CN, GLN/GLFN	10.53%
2015	NO27 Z2 Cross Lake/Cross Lake FN	14.49%
2015	NO28 Z2 Norway House/NH CN	9.47%
2015	NO31 Z3 IsL/GHFN, RSL/RSLFN, STPFN, WFN	12.42%
2015	SO11 N Seven Regions	13.35%
2015	SO12 N MacGregor	10.06%
2015	SO13 N Rural Portage	12.05%
2015	SO14 N Cartier/SFX	6.98%
2015	SO15 N City of Portage	11.69%
2015	SO21 M Grey/St Claude (*pre 2015 Notre Dame)	7.97%
2015	SO22 M Carman	9.44%
2015	SO23 M MacDonald	7.41%
2015	SO24 M Morris	8.74%
2015	SO25 M St. Pierre/DeSalaberry	8.91%
2015	SO26 M Red River South	9.64%
2015	SO31 W Lorne/Louise/Pembina (*post 2015 Notre Dame)	9.26%
2015	SO32 W Stanley	5.29%
2015	SO33 W Altona	7.47%
2015	SO34 W Morden	9.66%
2015	SO35 W Winkler	7.56%
2015	SO36 W Roland/Thompson	11.12%
2015	SO41 E Niverville/Richot	6.83%
2015	SO42 E Tache	6.43%
2015	SO43 E Ste Anne/LaBroquerie	8.34%
2015	SO44 E Steinbach	10.33%
2015	SO45 E Hanover	7.09%
2015	SO46 E Rural East	12.5%
2015	W002 Assiniboine South	10.01%
2015	W006 Transcona	9.99%
2015	W01A St. James-Assiniboia W	12.12%
2015	W01B St. James-Assiniboia E	11.09%
2015	W03A Fort Garry N	9.22%
2015	W03B Fort Garry S	8.57%
2015	W04A St. Vital N	16.71%
2015	W04B St. Vital S	10.72%
2015	W05A St. Boniface W	11.27%
2015	W05B St. Boniface E	9.78%
2015	W07A River East S	10.16%
2015	W07B River East W	11.78%
2015	W07C River East E	9.69%
2015	W07D River East N	7.75%
2015	W08A Seven Oaks W	10.23%
2015	W08B Seven Oaks E	11.39%
2015	W08C Seven Oaks N	9.55%
2015	W09A Inkster W	8.27%
2015	W09B Inkster E	10.35%
2015	W10A Point Douglas N	9.97%
2015	W10B Point Douglas S	11.08%
2015	W11A Downtown W	7.92%
2015	W11B Downtown E	8.06%
2015	W12A River Heights W	9.61%
2015	W12B River Heights E	10.68%
2015	WE11 N Duck Mountain	15.92%
2015	WE12 N Porcupine Mountain	14.75%
2015	WE13 N Riding Mountain	18.36%
2015	WE14 N Agassiz Mountain	18.92%
2015	WE15 N Dauphin	22.21%
2015	WE16 N Swan River	12.31%
2015	WE21 Bdn West End	9.36%
2015	WE22 Bdn North Hill	10.96%
2015	WE23 Bdn Downtown	10.49%
2015	WE24 Bdn South End	10.28%
2015	WE25 Bdn East End	12.12%
2015	WE31 S Asessippi	9.22%
2015	WE32 S Little Saskatchewan	10.66%
2015	WE33 S Turtle Mountain	12.44%
2015	WE34 S Souris River	11.82%
2015	WE35 S Whitemud	10.03%
2015	WE36 S Spruce Woods	11.11%
2015	WP21 Churchill	6.64%
