# Supplementary material for: Social determinants and spatio-temporal variation of Ischemic Heart Disease in Manitoba
Source: BMC Public Health. 2021 Dec 30;21:2325. doi: 10.1186/s12889-021-12369-1 (PMC8717667; doi:10.1186/s12889-021-12369-1)
Supplement: Supplementary file 7 — Additional file 7. Supplementary Material 7. [file 12889_2021_12369_MOESM7_ESM.csv]

	Crude IHD Prevalence by Year
Year	Prevalence
1998	13.01%
1999	12.99%
2000	12.87%
2001	12.69%
2002	11.97%
2003	11.37%
2004	10.92%
2005	10.54%
2006	10.54%
2007	10.38%
2008	10.35%
2009	10.34%
2010	10.34%
2011	10.66%
2012	10.8%
2013	10.85%
2014	10.9%
2015	10.35%
