# Supplementary material for: Social determinants and spatio-temporal variation of Ischemic Heart Disease in Manitoba
Source: BMC Public Health. 2021 Dec 30;21:2325. doi: 10.1186/s12889-021-12369-1 (PMC8717667; doi:10.1186/s12889-021-12369-1)
Supplement: Supplementary file 9 — Additional file 9. Supplementary Material 9. [file 12889_2021_12369_MOESM9_ESM.csv]

Spatio-Temporal Model Output for IHD
RHAD	Year	0.025 Quantile for Fitted RR	0.5 Quantile for Fitted RR	0.975 Quantile for Fitted RR
W002 Assiniboine South	1998	1.009	1.046	1.084
W002 Assiniboine South	1999	1.002	1.029	1.055
W002 Assiniboine South	2000	0.989	1.014	1.039
W002 Assiniboine South	2001	0.977	1.002	1.027
W002 Assiniboine South	2002	0.967	0.991	1.016
W002 Assiniboine South	2003	0.956	0.98	1.004
W002 Assiniboine South	2004	0.942	0.966	0.99
W002 Assiniboine South	2005	0.924	0.948	0.972
W002 Assiniboine South	2006	0.901	0.924	0.947
W002 Assiniboine South	2007	0.876	0.898	0.921
W002 Assiniboine South	2008	0.855	0.878	0.9
W002 Assiniboine South	2009	0.842	0.864	0.887
W002 Assiniboine South	2010	0.839	0.861	0.883
W002 Assiniboine South	2011	0.844	0.866	0.888
W002 Assiniboine South	2012	0.851	0.873	0.895
W002 Assiniboine South	2013	0.859	0.881	0.903
W002 Assiniboine South	2014	0.864	0.887	0.911
W002 Assiniboine South	2015	0.859	0.891	0.924
W11A Downtown W	1998	0.914	0.95	0.987
W11A Downtown W	1999	0.91	0.936	0.962
W11A Downtown W	2000	0.899	0.924	0.948
W11A Downtown W	2001	0.894	0.918	0.943
W11A Downtown W	2002	0.892	0.917	0.942
W11A Downtown W	2003	0.893	0.918	0.943
W11A Downtown W	2004	0.893	0.918	0.944
W11A Downtown W	2005	0.889	0.915	0.94
W11A Downtown W	2006	0.881	0.906	0.932
W11A Downtown W	2007	0.871	0.896	0.922
W11A Downtown W	2008	0.858	0.883	0.908
W11A Downtown W	2009	0.843	0.868	0.893
W11A Downtown W	2010	0.831	0.855	0.88
W11A Downtown W	2011	0.823	0.847	0.872
W11A Downtown W	2012	0.822	0.846	0.871
W11A Downtown W	2013	0.827	0.851	0.875
W11A Downtown W	2014	0.833	0.859	0.886
W11A Downtown W	2015	0.831	0.868	0.906
W11B Downtown E	1998	0.793	0.825	0.858
W11B Downtown E	1999	0.792	0.815	0.838
W11B Downtown E	2000	0.786	0.807	0.829
W11B Downtown E	2001	0.781	0.803	0.825
W11B Downtown E	2002	0.781	0.803	0.825
W11B Downtown E	2003	0.785	0.807	0.83
W11B Downtown E	2004	0.792	0.815	0.837
W11B Downtown E	2005	0.803	0.826	0.849
W11B Downtown E	2006	0.816	0.839	0.863
W11B Downtown E	2007	0.823	0.847	0.871
W11B Downtown E	2008	0.821	0.844	0.868
W11B Downtown E	2009	0.811	0.834	0.858
W11B Downtown E	2010	0.796	0.819	0.843
W11B Downtown E	2011	0.78	0.802	0.825
W11B Downtown E	2012	0.767	0.789	0.812
W11B Downtown E	2013	0.762	0.784	0.806
W11B Downtown E	2014	0.76	0.784	0.809
W11B Downtown E	2015	0.754	0.788	0.822
W03A Fort Garry N	1998	0.865	0.904	0.945
W03A Fort Garry N	1999	0.875	0.903	0.932
W03A Fort Garry N	2000	0.877	0.903	0.929
W03A Fort Garry N	2001	0.877	0.902	0.929
W03A Fort Garry N	2002	0.876	0.901	0.927
W03A Fort Garry N	2003	0.873	0.898	0.924
W03A Fort Garry N	2004	0.869	0.894	0.92
W03A Fort Garry N	2005	0.864	0.888	0.914
W03A Fort Garry N	2006	0.858	0.883	0.908
W03A Fort Garry N	2007	0.853	0.877	0.902
W03A Fort Garry N	2008	0.848	0.872	0.897
W03A Fort Garry N	2009	0.848	0.872	0.896
W03A Fort Garry N	2010	0.853	0.876	0.901
W03A Fort Garry N	2011	0.861	0.885	0.91
W03A Fort Garry N	2012	0.867	0.891	0.915
W03A Fort Garry N	2013	0.867	0.891	0.915
W03A Fort Garry N	2014	0.86	0.886	0.911
W03A Fort Garry N	2015	0.846	0.881	0.917
W03B Fort Garry S	1998	0.825	0.862	0.899
W03B Fort Garry S	1999	0.846	0.873	0.899
W03B Fort Garry S	2000	0.861	0.885	0.91
W03B Fort Garry S	2001	0.874	0.898	0.923
W03B Fort Garry S	2002	0.887	0.911	0.936
W03B Fort Garry S	2003	0.901	0.926	0.951
W03B Fort Garry S	2004	0.915	0.94	0.966
W03B Fort Garry S	2005	0.928	0.953	0.979
W03B Fort Garry S	2006	0.939	0.965	0.991
W03B Fort Garry S	2007	0.941	0.967	0.993
W03B Fort Garry S	2008	0.934	0.959	0.985
W03B Fort Garry S	2009	0.918	0.943	0.968
W03B Fort Garry S	2010	0.896	0.921	0.945
W03B Fort Garry S	2011	0.877	0.901	0.925
W03B Fort Garry S	2012	0.868	0.891	0.915
W03B Fort Garry S	2013	0.867	0.89	0.913
W03B Fort Garry S	2014	0.868	0.892	0.916
W03B Fort Garry S	2015	0.86	0.893	0.927
W09A Inkster W	1998	0.675	0.724	0.776
W09A Inkster W	1999	0.702	0.74	0.778
W09A Inkster W	2000	0.721	0.753	0.787
W09A Inkster W	2001	0.733	0.765	0.798
W09A Inkster W	2002	0.743	0.774	0.807
W09A Inkster W	2003	0.751	0.783	0.816
W09A Inkster W	2004	0.758	0.79	0.823
W09A Inkster W	2005	0.765	0.797	0.83
W09A Inkster W	2006	0.771	0.803	0.836
W09A Inkster W	2007	0.778	0.809	0.842
W09A Inkster W	2008	0.784	0.816	0.849
W09A Inkster W	2009	0.792	0.823	0.856
W09A Inkster W	2010	0.802	0.833	0.866
W09A Inkster W	2011	0.814	0.846	0.879
W09A Inkster W	2012	0.83	0.861	0.894
W09A Inkster W	2013	0.847	0.879	0.912
W09A Inkster W	2014	0.859	0.895	0.932
W09A Inkster W	2015	0.859	0.91	0.962
W09B Inkster E	1998	1.061	1.119	1.18
W09B Inkster E	1999	1.091	1.134	1.178
W09B Inkster E	2000	1.109	1.148	1.189
W09B Inkster E	2001	1.12	1.16	1.201
W09B Inkster E	2002	1.13	1.171	1.212
W09B Inkster E	2003	1.141	1.182	1.224
W09B Inkster E	2004	1.155	1.196	1.239
W09B Inkster E	2005	1.173	1.215	1.259
W09B Inkster E	2006	1.195	1.238	1.283
W09B Inkster E	2007	1.216	1.26	1.306
W09B Inkster E	2008	1.231	1.276	1.322
W09B Inkster E	2009	1.236	1.281	1.327
W09B Inkster E	2010	1.231	1.276	1.322
W09B Inkster E	2011	1.216	1.261	1.306
W09B Inkster E	2012	1.194	1.238	1.282
W09B Inkster E	2013	1.169	1.212	1.257
W09B Inkster E	2014	1.139	1.187	1.236
W09B Inkster E	2015	1.097	1.162	1.229
W10A Point Douglas N	1998	1.122	1.166	1.212
W10A Point Douglas N	1999	1.127	1.159	1.192
W10A Point Douglas N	2000	1.124	1.155	1.186
W10A Point Douglas N	2001	1.127	1.158	1.189
W10A Point Douglas N	2002	1.136	1.167	1.199
W10A Point Douglas N	2003	1.148	1.179	1.212
W10A Point Douglas N	2004	1.16	1.192	1.225
W10A Point Douglas N	2005	1.168	1.201	1.235
W10A Point Douglas N	2006	1.174	1.207	1.242
W10A Point Douglas N	2007	1.176	1.209	1.244
W10A Point Douglas N	2008	1.179	1.213	1.247
W10A Point Douglas N	2009	1.181	1.215	1.25
W10A Point Douglas N	2010	1.182	1.216	1.251
W10A Point Douglas N	2011	1.178	1.212	1.247
W10A Point Douglas N	2012	1.168	1.202	1.236
W10A Point Douglas N	2013	1.153	1.186	1.22
W10A Point Douglas N	2014	1.134	1.17	1.206
W10A Point Douglas N	2015	1.103	1.152	1.202
W10B Point Douglas S	1998	1.19	1.254	1.32
W10B Point Douglas S	1999	1.199	1.246	1.293
W10B Point Douglas S	2000	1.197	1.239	1.282
W10B Point Douglas S	2001	1.19	1.232	1.275
W10B Point Douglas S	2002	1.177	1.219	1.263
W10B Point Douglas S	2003	1.161	1.203	1.247
W10B Point Douglas S	2004	1.149	1.191	1.234
W10B Point Douglas S	2005	1.145	1.187	1.23
W10B Point Douglas S	2006	1.15	1.193	1.236
W10B Point Douglas S	2007	1.164	1.207	1.251
W10B Point Douglas S	2008	1.183	1.226	1.271
W10B Point Douglas S	2009	1.203	1.247	1.293
W10B Point Douglas S	2010	1.219	1.264	1.31
W10B Point Douglas S	2011	1.229	1.274	1.32
W10B Point Douglas S	2012	1.231	1.275	1.321
W10B Point Douglas S	2013	1.222	1.266	1.312
W10B Point Douglas S	2014	1.202	1.252	1.302
W10B Point Douglas S	2015	1.167	1.235	1.305
W07A River East S	1998	1.119	1.175	1.233
W07A River East S	1999	1.124	1.165	1.206
W07A River East S	2000	1.121	1.157	1.195
W07A River East S	2001	1.116	1.153	1.19
W07A River East S	2002	1.115	1.152	1.19
W07A River East S	2003	1.121	1.159	1.198
W07A River East S	2004	1.133	1.172	1.211
W07A River East S	2005	1.149	1.188	1.228
W07A River East S	2006	1.163	1.203	1.244
W07A River East S	2007	1.178	1.218	1.259
W07A River East S	2008	1.191	1.232	1.274
W07A River East S	2009	1.2	1.242	1.284
W07A River East S	2010	1.201	1.242	1.285
W07A River East S	2011	1.195	1.236	1.278
W07A River East S	2012	1.183	1.224	1.266
W07A River East S	2013	1.164	1.204	1.246
W07A River East S	2014	1.136	1.181	1.226
W07A River East S	2015	1.095	1.155	1.217
W07B River East W	1998	1.035	1.067	1.101
W07B River East W	1999	1.022	1.045	1.069
W07B River East W	2000	1.002	1.024	1.047
W07B River East W	2001	0.982	1.004	1.026
W07B River East W	2002	0.97	0.991	1.014
W07B River East W	2003	0.969	0.991	1.013
W07B River East W	2004	0.982	1.004	1.027
W07B River East W	2005	1.002	1.025	1.048
W07B River East W	2006	1.019	1.043	1.066
W07B River East W	2007	1.028	1.051	1.075
W07B River East W	2008	1.025	1.049	1.073
W07B River East W	2009	1.015	1.038	1.062
W07B River East W	2010	1.003	1.025	1.049
W07B River East W	2011	0.991	1.014	1.037
W07B River East W	2012	0.987	1.009	1.033
W07B River East W	2013	0.985	1.008	1.031
W07B River East W	2014	0.982	1.006	1.031
W07B River East W	2015	0.971	1.004	1.038
W07C River East E	1998	0.872	0.915	0.96
W07C River East E	1999	0.891	0.922	0.954
W07C River East E	2000	0.901	0.929	0.958
W07C River East E	2001	0.909	0.937	0.965
W07C River East E	2002	0.917	0.945	0.974
W07C River East E	2003	0.927	0.955	0.984
W07C River East E	2004	0.939	0.968	0.997
W07C River East E	2005	0.953	0.981	1.011
W07C River East E	2006	0.966	0.995	1.025
W07C River East E	2007	0.972	1.001	1.031
W07C River East E	2008	0.971	1	1.029
W07C River East E	2009	0.964	0.992	1.021
W07C River East E	2010	0.952	0.98	1.009
W07C River East E	2011	0.941	0.969	0.997
W07C River East E	2012	0.935	0.962	0.99
W07C River East E	2013	0.933	0.961	0.988
W07C River East E	2014	0.932	0.961	0.991
W07C River East E	2015	0.922	0.963	1.004
W07D River East N	1998	0.699	0.762	0.828
W07D River East N	1999	0.709	0.756	0.805
W07D River East N	2000	0.712	0.751	0.792
W07D River East N	2001	0.713	0.749	0.786
W07D River East N	2002	0.714	0.75	0.786
W07D River East N	2003	0.719	0.754	0.79
W07D River East N	2004	0.726	0.761	0.797
W07D River East N	2005	0.733	0.768	0.804
W07D River East N	2006	0.741	0.776	0.811
W07D River East N	2007	0.751	0.785	0.821
W07D River East N	2008	0.762	0.797	0.832
W07D River East N	2009	0.775	0.809	0.844
W07D River East N	2010	0.785	0.819	0.855
W07D River East N	2011	0.79	0.825	0.86
W07D River East N	2012	0.788	0.822	0.858
W07D River East N	2013	0.777	0.812	0.847
W07D River East N	2014	0.757	0.796	0.836
W07D River East N	2015	0.726	0.778	0.832
W12A River Heights W	1998	1.024	1.059	1.096
W12A River Heights W	1999	1.018	1.044	1.07
W12A River Heights W	2000	1.009	1.033	1.058
W12A River Heights W	2001	1.004	1.029	1.054
W12A River Heights W	2002	1.007	1.032	1.057
W12A River Heights W	2003	1.012	1.037	1.062
W12A River Heights W	2004	1.011	1.037	1.063
W12A River Heights W	2005	1.001	1.026	1.052
W12A River Heights W	2006	0.98	1.005	1.03
W12A River Heights W	2007	0.956	0.98	1.006
W12A River Heights W	2008	0.941	0.965	0.99
W12A River Heights W	2009	0.938	0.962	0.987
W12A River Heights W	2010	0.942	0.966	0.991
W12A River Heights W	2011	0.948	0.972	0.997
W12A River Heights W	2012	0.95	0.974	1
W12A River Heights W	2013	0.946	0.971	0.996
W12A River Heights W	2014	0.933	0.959	0.985
W12A River Heights W	2015	0.909	0.944	0.981
W12B River Heights E	1998	1.036	1.08	1.126
W12B River Heights E	1999	1.067	1.1	1.133
W12B River Heights E	2000	1.083	1.114	1.145
W12B River Heights E	2001	1.085	1.116	1.148
W12B River Heights E	2002	1.077	1.108	1.14
W12B River Heights E	2003	1.064	1.095	1.127
W12B River Heights E	2004	1.044	1.076	1.108
W12B River Heights E	2005	1.022	1.054	1.086
W12B River Heights E	2006	1	1.031	1.063
W12B River Heights E	2007	0.982	1.012	1.044
W12B River Heights E	2008	0.969	0.999	1.031
W12B River Heights E	2009	0.965	0.995	1.027
W12B River Heights E	2010	0.966	0.996	1.028
W12B River Heights E	2011	0.968	0.998	1.03
W12B River Heights E	2012	0.969	1	1.032
W12B River Heights E	2013	0.968	0.999	1.03
W12B River Heights E	2014	0.962	0.996	1.03
W12B River Heights E	2015	0.945	0.992	1.041
W08A Seven Oaks W	1998	0.867	0.915	0.965
W08A Seven Oaks W	1999	0.887	0.922	0.958
W08A Seven Oaks W	2000	0.898	0.929	0.961
W08A Seven Oaks W	2001	0.905	0.936	0.967
W08A Seven Oaks W	2002	0.914	0.945	0.976
W08A Seven Oaks W	2003	0.927	0.958	0.989
W08A Seven Oaks W	2004	0.942	0.973	1.005
W08A Seven Oaks W	2005	0.958	0.99	1.022
W08A Seven Oaks W	2006	0.974	1.005	1.038
W08A Seven Oaks W	2007	0.985	1.016	1.049
W08A Seven Oaks W	2008	0.99	1.022	1.054
W08A Seven Oaks W	2009	0.994	1.025	1.057
W08A Seven Oaks W	2010	0.998	1.029	1.061
W08A Seven Oaks W	2011	1.003	1.034	1.065
W08A Seven Oaks W	2012	1.006	1.036	1.067
W08A Seven Oaks W	2013	1.006	1.036	1.067
W08A Seven Oaks W	2014	1.004	1.036	1.069
W08A Seven Oaks W	2015	0.991	1.036	1.082
W08B Seven Oaks E	1998	1.078	1.115	1.153
W08B Seven Oaks E	1999	1.093	1.12	1.147
W08B Seven Oaks E	2000	1.098	1.123	1.15
W08B Seven Oaks E	2001	1.102	1.128	1.154
W08B Seven Oaks E	2002	1.108	1.135	1.161
W08B Seven Oaks E	2003	1.114	1.141	1.168
W08B Seven Oaks E	2004	1.122	1.149	1.176
W08B Seven Oaks E	2005	1.13	1.157	1.185
W08B Seven Oaks E	2006	1.137	1.164	1.192
W08B Seven Oaks E	2007	1.141	1.169	1.197
W08B Seven Oaks E	2008	1.14	1.167	1.195
W08B Seven Oaks E	2009	1.136	1.163	1.191
W08B Seven Oaks E	2010	1.133	1.161	1.188
W08B Seven Oaks E	2011	1.132	1.159	1.186
W08B Seven Oaks E	2012	1.127	1.155	1.182
W08B Seven Oaks E	2013	1.12	1.147	1.174
W08B Seven Oaks E	2014	1.108	1.136	1.164
W08B Seven Oaks E	2015	1.086	1.125	1.164
W08C Seven Oaks N	1998	0.83	0.913	1.001
W08C Seven Oaks N	1999	0.865	0.929	0.996
W08C Seven Oaks N	2000	0.891	0.945	1.002
W08C Seven Oaks N	2001	0.91	0.961	1.015
W08C Seven Oaks N	2002	0.923	0.975	1.028
W08C Seven Oaks N	2003	0.933	0.985	1.04
W08C Seven Oaks N	2004	0.939	0.991	1.046
W08C Seven Oaks N	2005	0.939	0.991	1.046
W08C Seven Oaks N	2006	0.935	0.987	1.041
W08C Seven Oaks N	2007	0.927	0.979	1.032
W08C Seven Oaks N	2008	0.919	0.969	1.022
W08C Seven Oaks N	2009	0.909	0.959	1.011
W08C Seven Oaks N	2010	0.899	0.949	1
W08C Seven Oaks N	2011	0.889	0.938	0.988
W08C Seven Oaks N	2012	0.881	0.929	0.978
W08C Seven Oaks N	2013	0.873	0.922	0.974
W08C Seven Oaks N	2014	0.86	0.918	0.978
W08C Seven Oaks N	2015	0.838	0.914	0.995
W05A St. Boniface W	1998	1.055	1.105	1.157
W05A St. Boniface W	1999	1.077	1.113	1.151
W05A St. Boniface W	2000	1.089	1.123	1.157
W05A St. Boniface W	2001	1.099	1.134	1.169
W05A St. Boniface W	2002	1.107	1.141	1.177
W05A St. Boniface W	2003	1.108	1.143	1.179
W05A St. Boniface W	2004	1.101	1.137	1.173
W05A St. Boniface W	2005	1.086	1.122	1.158
W05A St. Boniface W	2006	1.064	1.099	1.135
W05A St. Boniface W	2007	1.04	1.075	1.111
W05A St. Boniface W	2008	1.019	1.054	1.089
W05A St. Boniface W	2009	1.004	1.038	1.073
W05A St. Boniface W	2010	0.996	1.03	1.065
W05A St. Boniface W	2011	0.991	1.025	1.06
W05A St. Boniface W	2012	0.989	1.023	1.057
W05A St. Boniface W	2013	0.989	1.023	1.058
W05A St. Boniface W	2014	0.986	1.023	1.062
W05A St. Boniface W	2015	0.971	1.023	1.077
W05B St. Boniface E	1998	0.888	0.926	0.965
W05B St. Boniface E	1999	0.906	0.933	0.961
W05B St. Boniface E	2000	0.916	0.941	0.967
W05B St. Boniface E	2001	0.926	0.951	0.977
W05B St. Boniface E	2002	0.938	0.963	0.99
W05B St. Boniface E	2003	0.95	0.976	1.002
W05B St. Boniface E	2004	0.959	0.984	1.011
W05B St. Boniface E	2005	0.962	0.987	1.014
W05B St. Boniface E	2006	0.959	0.984	1.01
W05B St. Boniface E	2007	0.948	0.973	0.999
W05B St. Boniface E	2008	0.934	0.959	0.984
W05B St. Boniface E	2009	0.922	0.946	0.97
W05B St. Boniface E	2010	0.919	0.942	0.966
W05B St. Boniface E	2011	0.928	0.952	0.976
W05B St. Boniface E	2012	0.943	0.967	0.991
W05B St. Boniface E	2013	0.958	0.982	1.006
W05B St. Boniface E	2014	0.969	0.994	1.02
W05B St. Boniface E	2015	0.97	1.005	1.041
W01A St. James-Assiniboia W	1998	1.176	1.216	1.257
W01A St. James-Assiniboia W	1999	1.184	1.213	1.242
W01A St. James-Assiniboia W	2000	1.179	1.207	1.235
W01A St. James-Assiniboia W	2001	1.167	1.194	1.222
W01A St. James-Assiniboia W	2002	1.145	1.172	1.199
W01A St. James-Assiniboia W	2003	1.119	1.145	1.172
W01A St. James-Assiniboia W	2004	1.091	1.117	1.144
W01A St. James-Assiniboia W	2005	1.063	1.089	1.115
W01A St. James-Assiniboia W	2006	1.037	1.063	1.089
W01A St. James-Assiniboia W	2007	1.014	1.039	1.065
W01A St. James-Assiniboia W	2008	0.998	1.023	1.048
W01A St. James-Assiniboia W	2009	0.989	1.014	1.039
W01A St. James-Assiniboia W	2010	0.988	1.012	1.037
W01A St. James-Assiniboia W	2011	0.989	1.014	1.039
W01A St. James-Assiniboia W	2012	0.992	1.017	1.042
W01A St. James-Assiniboia W	2013	0.995	1.02	1.045
W01A St. James-Assiniboia W	2014	0.999	1.025	1.051
W01A St. James-Assiniboia W	2015	0.997	1.033	1.071
W01B St. James-Assiniboia E	1998	1.141	1.181	1.222
W01B St. James-Assiniboia E	1999	1.154	1.183	1.213
W01B St. James-Assiniboia E	2000	1.154	1.182	1.21
W01B St. James-Assiniboia E	2001	1.145	1.173	1.201
W01B St. James-Assiniboia E	2002	1.13	1.158	1.186
W01B St. James-Assiniboia E	2003	1.112	1.14	1.169
W01B St. James-Assiniboia E	2004	1.095	1.123	1.152
W01B St. James-Assiniboia E	2005	1.079	1.107	1.136
W01B St. James-Assiniboia E	2006	1.058	1.086	1.114
W01B St. James-Assiniboia E	2007	1.036	1.064	1.093
W01B St. James-Assiniboia E	2008	1.021	1.049	1.077
W01B St. James-Assiniboia E	2009	1.013	1.04	1.069
W01B St. James-Assiniboia E	2010	1.008	1.036	1.065
W01B St. James-Assiniboia E	2011	1.005	1.033	1.061
W01B St. James-Assiniboia E	2012	1.002	1.03	1.058
W01B St. James-Assiniboia E	2013	1.002	1.03	1.058
W01B St. James-Assiniboia E	2014	1.002	1.032	1.063
W01B St. James-Assiniboia E	2015	0.993	1.035	1.078
W04A St. Vital N	1998	1.036	1.076	1.116
W04A St. Vital N	1999	1.049	1.078	1.107
W04A St. Vital N	2000	1.053	1.08	1.108
W04A St. Vital N	2001	1.055	1.083	1.11
W04A St. Vital N	2002	1.058	1.085	1.113
W04A St. Vital N	2003	1.063	1.091	1.119
W04A St. Vital N	2004	1.07	1.098	1.126
W04A St. Vital N	2005	1.075	1.103	1.132
W04A St. Vital N	2006	1.079	1.108	1.137
W04A St. Vital N	2007	1.081	1.109	1.138
W04A St. Vital N	2008	1.08	1.109	1.138
W04A St. Vital N	2009	1.084	1.112	1.142
W04A St. Vital N	2010	1.098	1.127	1.157
W04A St. Vital N	2011	1.136	1.165	1.196
W04A St. Vital N	2012	1.199	1.23	1.262
W04A St. Vital N	2013	1.282	1.315	1.348
W04A St. Vital N	2014	1.382	1.418	1.454
W04A St. Vital N	2015	1.478	1.53	1.584
W04B St. Vital S	1998	0.835	0.874	0.915
W04B St. Vital S	1999	0.844	0.872	0.9
W04B St. Vital S	2000	0.846	0.871	0.897
W04B St. Vital S	2001	0.849	0.875	0.9
W04B St. Vital S	2002	0.857	0.882	0.908
W04B St. Vital S	2003	0.866	0.891	0.917
W04B St. Vital S	2004	0.873	0.898	0.924
W04B St. Vital S	2005	0.878	0.903	0.929
W04B St. Vital S	2006	0.88	0.905	0.93
W04B St. Vital S	2007	0.879	0.903	0.928
W04B St. Vital S	2008	0.875	0.899	0.924
W04B St. Vital S	2009	0.872	0.896	0.92
W04B St. Vital S	2010	0.875	0.898	0.922
W04B St. Vital S	2011	0.886	0.91	0.933
W04B St. Vital S	2012	0.911	0.935	0.959
W04B St. Vital S	2013	0.943	0.967	0.991
W04B St. Vital S	2014	0.975	1	1.026
W04B St. Vital S	2015	0.999	1.034	1.07
W006 Transcona	1998	0.963	1.004	1.046
W006 Transcona	1999	0.983	1.012	1.042
W006 Transcona	2000	0.993	1.021	1.049
W006 Transcona	2001	1.001	1.029	1.057
W006 Transcona	2002	1.008	1.036	1.064
W006 Transcona	2003	1.015	1.043	1.071
W006 Transcona	2004	1.024	1.052	1.081
W006 Transcona	2005	1.034	1.062	1.091
W006 Transcona	2006	1.044	1.072	1.101
W006 Transcona	2007	1.049	1.078	1.107
W006 Transcona	2008	1.046	1.074	1.103
W006 Transcona	2009	1.033	1.061	1.089
W006 Transcona	2010	1.018	1.045	1.073
W006 Transcona	2011	1.006	1.033	1.061
W006 Transcona	2012	1	1.027	1.054
W006 Transcona	2013	0.997	1.024	1.051
W006 Transcona	2014	0.997	1.025	1.054
W006 Transcona	2015	0.99	1.029	1.069
WE34 S Souris River	1998	0.918	0.965	1.013
WE34 S Souris River	1999	0.945	0.98	1.015
WE34 S Souris River	2000	0.962	0.994	1.026
WE34 S Souris River	2001	0.975	1.006	1.039
WE34 S Souris River	2002	0.983	1.015	1.049
WE34 S Souris River	2003	0.987	1.02	1.053
WE34 S Souris River	2004	0.988	1.021	1.054
WE34 S Souris River	2005	0.989	1.022	1.056
WE34 S Souris River	2006	0.992	1.025	1.06
WE34 S Souris River	2007	0.995	1.029	1.063
WE34 S Souris River	2008	0.994	1.028	1.063
WE34 S Souris River	2009	0.989	1.023	1.058
WE34 S Souris River	2010	0.979	1.013	1.048
WE34 S Souris River	2011	0.968	1.002	1.037
WE34 S Souris River	2012	0.963	0.997	1.031
WE34 S Souris River	2013	0.965	0.999	1.033
WE34 S Souris River	2014	0.967	1.005	1.045
WE34 S Souris River	2015	0.962	1.015	1.071
WE31 S Asessippi	1998	0.746	0.788	0.832
WE31 S Asessippi	1999	0.756	0.787	0.818
WE31 S Asessippi	2000	0.757	0.785	0.813
WE31 S Asessippi	2001	0.756	0.784	0.812
WE31 S Asessippi	2002	0.756	0.783	0.812
WE31 S Asessippi	2003	0.755	0.783	0.812
WE31 S Asessippi	2004	0.755	0.783	0.813
WE31 S Asessippi	2005	0.757	0.786	0.815
WE31 S Asessippi	2006	0.762	0.791	0.821
WE31 S Asessippi	2007	0.772	0.801	0.831
WE31 S Asessippi	2008	0.782	0.812	0.842
WE31 S Asessippi	2009	0.788	0.818	0.849
WE31 S Asessippi	2010	0.788	0.818	0.85
WE31 S Asessippi	2011	0.782	0.812	0.844
WE31 S Asessippi	2012	0.772	0.802	0.833
WE31 S Asessippi	2013	0.761	0.792	0.823
WE31 S Asessippi	2014	0.749	0.783	0.819
WE31 S Asessippi	2015	0.73	0.777	0.826
WE36 S Spruce Woods	1998	0.718	0.757	0.799
WE36 S Spruce Woods	1999	0.73	0.759	0.789
WE36 S Spruce Woods	2000	0.733	0.759	0.786
WE36 S Spruce Woods	2001	0.734	0.76	0.787
WE36 S Spruce Woods	2002	0.736	0.762	0.789
WE36 S Spruce Woods	2003	0.739	0.765	0.793
WE36 S Spruce Woods	2004	0.743	0.77	0.797
WE36 S Spruce Woods	2005	0.752	0.779	0.807
WE36 S Spruce Woods	2006	0.767	0.795	0.823
WE36 S Spruce Woods	2007	0.788	0.816	0.845
WE36 S Spruce Woods	2008	0.812	0.841	0.871
WE36 S Spruce Woods	2009	0.837	0.866	0.897
WE36 S Spruce Woods	2010	0.859	0.889	0.921
WE36 S Spruce Woods	2011	0.876	0.907	0.939
WE36 S Spruce Woods	2012	0.89	0.921	0.953
WE36 S Spruce Woods	2013	0.902	0.933	0.966
WE36 S Spruce Woods	2014	0.91	0.946	0.982
WE36 S Spruce Woods	2015	0.908	0.957	1.009
IE42 W Arborg/Riverton	1998	0.817	0.891	0.97
IE42 W Arborg/Riverton	1999	0.841	0.897	0.956
IE42 W Arborg/Riverton	2000	0.856	0.904	0.955
IE42 W Arborg/Riverton	2001	0.865	0.912	0.96
IE42 W Arborg/Riverton	2002	0.87	0.918	0.967
IE42 W Arborg/Riverton	2003	0.871	0.919	0.97
IE42 W Arborg/Riverton	2004	0.867	0.916	0.966
IE42 W Arborg/Riverton	2005	0.857	0.906	0.956
IE42 W Arborg/Riverton	2006	0.841	0.889	0.939
IE42 W Arborg/Riverton	2007	0.82	0.867	0.917
IE42 W Arborg/Riverton	2008	0.796	0.843	0.892
IE42 W Arborg/Riverton	2009	0.77	0.816	0.864
IE42 W Arborg/Riverton	2010	0.743	0.787	0.834
IE42 W Arborg/Riverton	2011	0.714	0.757	0.803
IE42 W Arborg/Riverton	2012	0.684	0.727	0.771
IE42 W Arborg/Riverton	2013	0.652	0.696	0.742
IE42 W Arborg/Riverton	2014	0.615	0.665	0.718
IE42 W Arborg/Riverton	2015	0.574	0.636	0.703
WE32 S Little Saskatchewan	1998	0.822	0.87	0.92
WE32 S Little Saskatchewan	1999	0.86	0.896	0.932
WE32 S Little Saskatchewan	2000	0.886	0.919	0.952
WE32 S Little Saskatchewan	2001	0.904	0.937	0.971
WE32 S Little Saskatchewan	2002	0.913	0.947	0.981
WE32 S Little Saskatchewan	2003	0.912	0.946	0.981
WE32 S Little Saskatchewan	2004	0.902	0.936	0.97
WE32 S Little Saskatchewan	2005	0.887	0.92	0.955
WE32 S Little Saskatchewan	2006	0.875	0.909	0.943
WE32 S Little Saskatchewan	2007	0.874	0.908	0.942
WE32 S Little Saskatchewan	2008	0.882	0.916	0.951
WE32 S Little Saskatchewan	2009	0.895	0.929	0.964
WE32 S Little Saskatchewan	2010	0.906	0.94	0.976
WE32 S Little Saskatchewan	2011	0.911	0.945	0.981
WE32 S Little Saskatchewan	2012	0.911	0.945	0.98
WE32 S Little Saskatchewan	2013	0.906	0.941	0.976
WE32 S Little Saskatchewan	2014	0.896	0.935	0.975
WE32 S Little Saskatchewan	2015	0.876	0.929	0.984
IE31 E Beausejour	1998	0.785	0.846	0.911
IE31 E Beausejour	1999	0.771	0.815	0.862
IE31 E Beausejour	2000	0.747	0.785	0.824
IE31 E Beausejour	2001	0.719	0.754	0.791
IE31 E Beausejour	2002	0.692	0.726	0.762
IE31 E Beausejour	2003	0.669	0.703	0.738
IE31 E Beausejour	2004	0.654	0.687	0.721
IE31 E Beausejour	2005	0.647	0.68	0.713
IE31 E Beausejour	2006	0.648	0.681	0.715
IE31 E Beausejour	2007	0.657	0.689	0.723
IE31 E Beausejour	2008	0.671	0.704	0.738
IE31 E Beausejour	2009	0.692	0.726	0.76
IE31 E Beausejour	2010	0.721	0.755	0.79
IE31 E Beausejour	2011	0.754	0.788	0.825
IE31 E Beausejour	2012	0.789	0.825	0.862
IE31 E Beausejour	2013	0.825	0.863	0.901
IE31 E Beausejour	2014	0.857	0.901	0.946
IE31 E Beausejour	2015	0.877	0.938	1.002
WE33 S Turtle Mountain	1998	0.777	0.826	0.877
WE33 S Turtle Mountain	1999	0.806	0.842	0.88
WE33 S Turtle Mountain	2000	0.825	0.858	0.891
WE33 S Turtle Mountain	2001	0.838	0.871	0.905
WE33 S Turtle Mountain	2002	0.849	0.882	0.916
WE33 S Turtle Mountain	2003	0.861	0.895	0.93
WE33 S Turtle Mountain	2004	0.877	0.912	0.947
WE33 S Turtle Mountain	2005	0.899	0.934	0.971
WE33 S Turtle Mountain	2006	0.926	0.961	0.998
WE33 S Turtle Mountain	2007	0.952	0.988	1.026
WE33 S Turtle Mountain	2008	0.971	1.008	1.047
WE33 S Turtle Mountain	2009	0.981	1.018	1.057
WE33 S Turtle Mountain	2010	0.981	1.019	1.058
WE33 S Turtle Mountain	2011	0.976	1.014	1.052
WE33 S Turtle Mountain	2012	0.973	1.011	1.049
WE33 S Turtle Mountain	2013	0.975	1.013	1.052
WE33 S Turtle Mountain	2014	0.975	1.019	1.063
WE33 S Turtle Mountain	2015	0.966	1.026	1.089
SO14 N Cartier/SFX	1998	0.936	1.021	1.112
SO14 N Cartier/SFX	1999	0.95	1.015	1.082
SO14 N Cartier/SFX	2000	0.954	1.008	1.064
SO14 N Cartier/SFX	2001	0.952	1.003	1.055
SO14 N Cartier/SFX	2002	0.948	0.998	1.05
SO14 N Cartier/SFX	2003	0.941	0.991	1.043
SO14 N Cartier/SFX	2004	0.93	0.98	1.031
SO14 N Cartier/SFX	2005	0.912	0.96	1.011
SO14 N Cartier/SFX	2006	0.886	0.933	0.983
SO14 N Cartier/SFX	2007	0.856	0.902	0.95
SO14 N Cartier/SFX	2008	0.826	0.87	0.916
SO14 N Cartier/SFX	2009	0.797	0.84	0.885
SO14 N Cartier/SFX	2010	0.771	0.813	0.857
SO14 N Cartier/SFX	2011	0.749	0.79	0.832
SO14 N Cartier/SFX	2012	0.729	0.769	0.811
SO14 N Cartier/SFX	2013	0.709	0.75	0.792
SO14 N Cartier/SFX	2014	0.685	0.732	0.78
SO14 N Cartier/SFX	2015	0.655	0.714	0.778
IE43 W St. Laurent	1998	0.952	1.032	1.116
IE43 W St. Laurent	1999	0.969	1.028	1.091
IE43 W St. Laurent	2000	0.973	1.025	1.078
IE43 W St. Laurent	2001	0.971	1.02	1.071
IE43 W St. Laurent	2002	0.966	1.015	1.066
IE43 W St. Laurent	2003	0.96	1.009	1.06
IE43 W St. Laurent	2004	0.956	1.005	1.056
IE43 W St. Laurent	2005	0.956	1.005	1.056
IE43 W St. Laurent	2006	0.96	1.009	1.06
IE43 W St. Laurent	2007	0.966	1.015	1.067
IE43 W St. Laurent	2008	0.973	1.022	1.074
IE43 W St. Laurent	2009	0.98	1.03	1.082
IE43 W St. Laurent	2010	0.989	1.039	1.091
IE43 W St. Laurent	2011	0.998	1.049	1.101
IE43 W St. Laurent	2012	1.007	1.058	1.111
IE43 W St. Laurent	2013	1.014	1.068	1.123
IE43 W St. Laurent	2014	1.015	1.077	1.143
IE43 W St. Laurent	2015	1.003	1.087	1.176
WE13 N Riding Mountain	1998	1.139	1.213	1.29
WE13 N Riding Mountain	1999	1.201	1.257	1.314
WE13 N Riding Mountain	2000	1.25	1.3	1.352
WE13 N Riding Mountain	2001	1.289	1.34	1.392
WE13 N Riding Mountain	2002	1.323	1.375	1.43
WE13 N Riding Mountain	2003	1.353	1.407	1.462
WE13 N Riding Mountain	2004	1.383	1.438	1.495
WE13 N Riding Mountain	2005	1.416	1.473	1.531
WE13 N Riding Mountain	2006	1.456	1.514	1.574
WE13 N Riding Mountain	2007	1.502	1.562	1.623
WE13 N Riding Mountain	2008	1.548	1.609	1.672
WE13 N Riding Mountain	2009	1.581	1.643	1.708
WE13 N Riding Mountain	2010	1.595	1.658	1.723
WE13 N Riding Mountain	2011	1.59	1.652	1.717
WE13 N Riding Mountain	2012	1.57	1.632	1.696
WE13 N Riding Mountain	2013	1.541	1.603	1.667
WE13 N Riding Mountain	2014	1.499	1.569	1.641
WE13 N Riding Mountain	2015	1.439	1.533	1.631
WE15 N Dauphin	1998	1.232	1.296	1.362
WE15 N Dauphin	1999	1.263	1.31	1.358
WE15 N Dauphin	2000	1.282	1.325	1.369
WE15 N Dauphin	2001	1.299	1.342	1.387
WE15 N Dauphin	2002	1.32	1.364	1.41
WE15 N Dauphin	2003	1.347	1.392	1.439
WE15 N Dauphin	2004	1.379	1.426	1.474
WE15 N Dauphin	2005	1.422	1.47	1.519
WE15 N Dauphin	2006	1.484	1.534	1.585
WE15 N Dauphin	2007	1.568	1.62	1.673
WE15 N Dauphin	2008	1.663	1.717	1.773
WE15 N Dauphin	2009	1.749	1.805	1.864
WE15 N Dauphin	2010	1.81	1.868	1.928
WE15 N Dauphin	2011	1.839	1.898	1.958
WE15 N Dauphin	2012	1.84	1.899	1.959
WE15 N Dauphin	2013	1.824	1.883	1.943
WE15 N Dauphin	2014	1.792	1.857	1.922
WE15 N Dauphin	2015	1.741	1.829	1.92
SO25 M St. Pierre/DeSalaberry	1998	0.813	0.901	0.995
SO25 M St. Pierre/DeSalaberry	1999	0.851	0.92	0.993
SO25 M St. Pierre/DeSalaberry	2000	0.879	0.939	1.001
SO25 M St. Pierre/DeSalaberry	2001	0.898	0.954	1.013
SO25 M St. Pierre/DeSalaberry	2002	0.911	0.966	1.025
SO25 M St. Pierre/DeSalaberry	2003	0.919	0.975	1.034
SO25 M St. Pierre/DeSalaberry	2004	0.924	0.981	1.04
SO25 M St. Pierre/DeSalaberry	2005	0.923	0.98	1.039
SO25 M St. Pierre/DeSalaberry	2006	0.915	0.971	1.029
SO25 M St. Pierre/DeSalaberry	2007	0.9	0.955	1.013
SO25 M St. Pierre/DeSalaberry	2008	0.882	0.936	0.992
SO25 M St. Pierre/DeSalaberry	2009	0.861	0.913	0.969
SO25 M St. Pierre/DeSalaberry	2010	0.839	0.89	0.944
SO25 M St. Pierre/DeSalaberry	2011	0.817	0.867	0.919
SO25 M St. Pierre/DeSalaberry	2012	0.795	0.844	0.896
SO25 M St. Pierre/DeSalaberry	2013	0.772	0.824	0.879
SO25 M St. Pierre/DeSalaberry	2014	0.745	0.806	0.87
SO25 M St. Pierre/DeSalaberry	2015	0.712	0.789	0.871
SO22 M Carman	1998	0.846	0.915	0.989
SO22 M Carman	1999	0.857	0.909	0.963
SO22 M Carman	2000	0.859	0.903	0.95
SO22 M Carman	2001	0.855	0.897	0.942
SO22 M Carman	2002	0.848	0.891	0.935
SO22 M Carman	2003	0.838	0.881	0.926
SO22 M Carman	2004	0.827	0.87	0.914
SO22 M Carman	2005	0.815	0.857	0.901
SO22 M Carman	2006	0.805	0.847	0.89
SO22 M Carman	2007	0.799	0.841	0.884
SO22 M Carman	2008	0.799	0.841	0.884
SO22 M Carman	2009	0.802	0.844	0.887
SO22 M Carman	2010	0.804	0.846	0.889
SO22 M Carman	2011	0.803	0.844	0.888
SO22 M Carman	2012	0.796	0.837	0.88
SO22 M Carman	2013	0.782	0.824	0.869
SO22 M Carman	2014	0.758	0.807	0.859
SO22 M Carman	2015	0.724	0.788	0.856
SO26 M Red River South	1998	1.02	1.106	1.198
SO26 M Red River South	1999	1.025	1.089	1.156
SO26 M Red River South	2000	1.016	1.071	1.128
SO26 M Red River South	2001	0.998	1.051	1.105
SO26 M Red River South	2002	0.978	1.03	1.085
SO26 M Red River South	2003	0.96	1.013	1.067
SO26 M Red River South	2004	0.946	0.998	1.053
SO26 M Red River South	2005	0.934	0.986	1.041
SO26 M Red River South	2006	0.924	0.977	1.031
SO26 M Red River South	2007	0.917	0.969	1.024
SO26 M Red River South	2008	0.911	0.963	1.018
SO26 M Red River South	2009	0.905	0.958	1.012
SO26 M Red River South	2010	0.901	0.953	1.008
SO26 M Red River South	2011	0.898	0.95	1.004
SO26 M Red River South	2012	0.896	0.948	1.003
SO26 M Red River South	2013	0.891	0.947	1.004
SO26 M Red River South	2014	0.88	0.945	1.013
SO26 M Red River South	2015	0.858	0.942	1.033
IE41 W Gimli	1998	0.942	1.009	1.078
IE41 W Gimli	1999	0.953	1.002	1.052
IE41 W Gimli	2000	0.952	0.994	1.037
IE41 W Gimli	2001	0.945	0.986	1.027
IE41 W Gimli	2002	0.936	0.976	1.017
IE41 W Gimli	2003	0.926	0.966	1.007
IE41 W Gimli	2004	0.917	0.956	0.996
IE41 W Gimli	2005	0.907	0.946	0.986
IE41 W Gimli	2006	0.9	0.938	0.978
IE41 W Gimli	2007	0.896	0.934	0.974
IE41 W Gimli	2008	0.895	0.933	0.972
IE41 W Gimli	2009	0.892	0.93	0.969
IE41 W Gimli	2010	0.887	0.924	0.963
IE41 W Gimli	2011	0.88	0.917	0.955
IE41 W Gimli	2012	0.874	0.911	0.949
IE41 W Gimli	2013	0.873	0.91	0.949
IE41 W Gimli	2014	0.871	0.914	0.958
IE41 W Gimli	2015	0.86	0.919	0.98
WE35 S Whitemud	1998	0.837	0.889	0.942
WE35 S Whitemud	1999	0.836	0.874	0.912
WE35 S Whitemud	2000	0.824	0.857	0.891
WE35 S Whitemud	2001	0.81	0.842	0.875
WE35 S Whitemud	2002	0.796	0.828	0.861
WE35 S Whitemud	2003	0.784	0.816	0.849
WE35 S Whitemud	2004	0.777	0.809	0.841
WE35 S Whitemud	2005	0.774	0.806	0.839
WE35 S Whitemud	2006	0.78	0.812	0.845
WE35 S Whitemud	2007	0.794	0.827	0.86
WE35 S Whitemud	2008	0.817	0.85	0.884
WE35 S Whitemud	2009	0.844	0.878	0.913
WE35 S Whitemud	2010	0.87	0.905	0.941
WE35 S Whitemud	2011	0.89	0.925	0.961
WE35 S Whitemud	2012	0.9	0.935	0.972
WE35 S Whitemud	2013	0.899	0.935	0.972
WE35 S Whitemud	2014	0.887	0.927	0.969
WE35 S Whitemud	2015	0.861	0.916	0.973
WE11 N Duck Mountain	1998	1.101	1.173	1.249
WE11 N Duck Mountain	1999	1.102	1.154	1.208
WE11 N Duck Mountain	2000	1.091	1.137	1.184
WE11 N Duck Mountain	2001	1.079	1.124	1.17
WE11 N Duck Mountain	2002	1.074	1.12	1.166
WE11 N Duck Mountain	2003	1.081	1.127	1.175
WE11 N Duck Mountain	2004	1.104	1.152	1.201
WE11 N Duck Mountain	2005	1.145	1.193	1.244
WE11 N Duck Mountain	2006	1.2	1.25	1.302
WE11 N Duck Mountain	2007	1.264	1.316	1.37
WE11 N Duck Mountain	2008	1.327	1.381	1.438
WE11 N Duck Mountain	2009	1.376	1.432	1.491
WE11 N Duck Mountain	2010	1.401	1.459	1.519
WE11 N Duck Mountain	2011	1.397	1.454	1.513
WE11 N Duck Mountain	2012	1.367	1.423	1.481
WE11 N Duck Mountain	2013	1.324	1.38	1.438
WE11 N Duck Mountain	2014	1.269	1.333	1.398
WE11 N Duck Mountain	2015	1.2	1.284	1.371
SO45 E Hanover	1998	0.772	0.837	0.905
SO45 E Hanover	1999	0.82	0.87	0.922
SO45 E Hanover	2000	0.86	0.904	0.949
SO45 E Hanover	2001	0.896	0.939	0.983
SO45 E Hanover	2002	0.929	0.973	1.019
SO45 E Hanover	2003	0.959	1.005	1.052
SO45 E Hanover	2004	0.983	1.03	1.079
SO45 E Hanover	2005	0.991	1.039	1.088
SO45 E Hanover	2006	0.985	1.032	1.081
SO45 E Hanover	2007	0.97	1.016	1.064
SO45 E Hanover	2008	0.953	0.999	1.046
SO45 E Hanover	2009	0.934	0.979	1.025
SO45 E Hanover	2010	0.913	0.957	1.002
SO45 E Hanover	2011	0.89	0.932	0.976
SO45 E Hanover	2012	0.863	0.904	0.946
SO45 E Hanover	2013	0.832	0.873	0.915
SO45 E Hanover	2014	0.795	0.841	0.889
SO45 E Hanover	2015	0.749	0.809	0.871
SO44 E Steinbach	1998	0.851	0.909	0.969
SO44 E Steinbach	1999	0.887	0.93	0.975
SO44 E Steinbach	2000	0.912	0.95	0.989
SO44 E Steinbach	2001	0.931	0.969	1.007
SO44 E Steinbach	2002	0.945	0.982	1.021
SO44 E Steinbach	2003	0.952	0.989	1.028
SO44 E Steinbach	2004	0.954	0.991	1.029
SO44 E Steinbach	2005	0.959	0.995	1.033
SO44 E Steinbach	2006	0.967	1.003	1.041
SO44 E Steinbach	2007	0.975	1.011	1.049
SO44 E Steinbach	2008	0.978	1.014	1.052
SO44 E Steinbach	2009	0.977	1.013	1.049
SO44 E Steinbach	2010	0.974	1.009	1.045
SO44 E Steinbach	2011	0.971	1.006	1.042
SO44 E Steinbach	2012	0.967	1.001	1.036
SO44 E Steinbach	2013	0.962	0.995	1.03
SO44 E Steinbach	2014	0.956	0.994	1.032
SO44 E Steinbach	2015	0.942	0.994	1.048
IE32 E Pinawa/LDB	1998	0.742	0.794	0.848
IE32 E Pinawa/LDB	1999	0.766	0.805	0.845
IE32 E Pinawa/LDB	2000	0.783	0.816	0.851
IE32 E Pinawa/LDB	2001	0.796	0.829	0.863
IE32 E Pinawa/LDB	2002	0.809	0.843	0.877
IE32 E Pinawa/LDB	2003	0.823	0.857	0.892
IE32 E Pinawa/LDB	2004	0.837	0.871	0.906
IE32 E Pinawa/LDB	2005	0.851	0.885	0.921
IE32 E Pinawa/LDB	2006	0.865	0.899	0.935
IE32 E Pinawa/LDB	2007	0.877	0.911	0.947
IE32 E Pinawa/LDB	2008	0.885	0.919	0.955
IE32 E Pinawa/LDB	2009	0.887	0.922	0.957
IE32 E Pinawa/LDB	2010	0.883	0.917	0.953
IE32 E Pinawa/LDB	2011	0.877	0.911	0.946
IE32 E Pinawa/LDB	2012	0.875	0.909	0.943
IE32 E Pinawa/LDB	2013	0.88	0.914	0.949
IE32 E Pinawa/LDB	2014	0.887	0.925	0.964
IE32 E Pinawa/LDB	2015	0.886	0.939	0.995
SO11 N Seven Regions	1998	1.03	1.114	1.203
SO11 N Seven Regions	1999	1.052	1.116	1.181
SO11 N Seven Regions	2000	1.062	1.117	1.174
SO11 N Seven Regions	2001	1.062	1.115	1.17
SO11 N Seven Regions	2002	1.056	1.109	1.165
SO11 N Seven Regions	2003	1.048	1.102	1.157
SO11 N Seven Regions	2004	1.04	1.094	1.15
SO11 N Seven Regions	2005	1.034	1.087	1.143
SO11 N Seven Regions	2006	1.032	1.086	1.142
SO11 N Seven Regions	2007	1.038	1.092	1.148
SO11 N Seven Regions	2008	1.05	1.104	1.161
SO11 N Seven Regions	2009	1.067	1.123	1.18
SO11 N Seven Regions	2010	1.089	1.145	1.203
SO11 N Seven Regions	2011	1.114	1.171	1.23
SO11 N Seven Regions	2012	1.141	1.198	1.258
SO11 N Seven Regions	2013	1.167	1.228	1.29
SO11 N Seven Regions	2014	1.184	1.256	1.331
SO11 N Seven Regions	2015	1.187	1.285	1.388
SO31 W Lorne/Louise/Pembina (*post 2015 Notre Dame)	1998	0.737	0.792	0.85
SO31 W Lorne/Louise/Pembina (*post 2015 Notre Dame)	1999	0.755	0.797	0.839
SO31 W Lorne/Louise/Pembina (*post 2015 Notre Dame)	2000	0.767	0.803	0.84
SO31 W Lorne/Louise/Pembina (*post 2015 Notre Dame)	2001	0.775	0.811	0.848
SO31 W Lorne/Louise/Pembina (*post 2015 Notre Dame)	2002	0.783	0.819	0.856
SO31 W Lorne/Louise/Pembina (*post 2015 Notre Dame)	2003	0.789	0.825	0.864
SO31 W Lorne/Louise/Pembina (*post 2015 Notre Dame)	2004	0.793	0.83	0.869
SO31 W Lorne/Louise/Pembina (*post 2015 Notre Dame)	2005	0.795	0.832	0.871
SO31 W Lorne/Louise/Pembina (*post 2015 Notre Dame)	2006	0.793	0.83	0.869
SO31 W Lorne/Louise/Pembina (*post 2015 Notre Dame)	2007	0.786	0.824	0.863
SO31 W Lorne/Louise/Pembina (*post 2015 Notre Dame)	2008	0.777	0.815	0.854
SO31 W Lorne/Louise/Pembina (*post 2015 Notre Dame)	2009	0.767	0.804	0.843
SO31 W Lorne/Louise/Pembina (*post 2015 Notre Dame)	2010	0.757	0.794	0.832
SO31 W Lorne/Louise/Pembina (*post 2015 Notre Dame)	2011	0.747	0.784	0.822
SO31 W Lorne/Louise/Pembina (*post 2015 Notre Dame)	2012	0.739	0.776	0.813
SO31 W Lorne/Louise/Pembina (*post 2015 Notre Dame)	2013	0.732	0.77	0.81
SO31 W Lorne/Louise/Pembina (*post 2015 Notre Dame)	2014	0.723	0.767	0.814
SO31 W Lorne/Louise/Pembina (*post 2015 Notre Dame)	2015	0.706	0.765	0.828
SO23 M MacDonald	1998	0.789	0.873	0.965
SO23 M MacDonald	1999	0.815	0.881	0.95
SO23 M MacDonald	2000	0.832	0.888	0.946
SO23 M MacDonald	2001	0.844	0.896	0.951
SO23 M MacDonald	2002	0.852	0.903	0.957
SO23 M MacDonald	2003	0.855	0.906	0.96
SO23 M MacDonald	2004	0.852	0.903	0.957
SO23 M MacDonald	2005	0.845	0.895	0.948
SO23 M MacDonald	2006	0.835	0.884	0.936
SO23 M MacDonald	2007	0.823	0.871	0.922
SO23 M MacDonald	2008	0.811	0.858	0.907
SO23 M MacDonald	2009	0.798	0.844	0.893
SO23 M MacDonald	2010	0.786	0.831	0.878
SO23 M MacDonald	2011	0.773	0.817	0.863
SO23 M MacDonald	2012	0.762	0.805	0.849
SO23 M MacDonald	2013	0.749	0.793	0.839
SO23 M MacDonald	2014	0.733	0.784	0.836
SO23 M MacDonald	2015	0.71	0.775	0.845
WE12 N Porcupine Mountain	1998	1.062	1.124	1.19
WE12 N Porcupine Mountain	1999	1.1	1.147	1.195
WE12 N Porcupine Mountain	2000	1.13	1.172	1.216
WE12 N Porcupine Mountain	2001	1.162	1.205	1.249
WE12 N Porcupine Mountain	2002	1.202	1.247	1.293
WE12 N Porcupine Mountain	2003	1.248	1.294	1.342
WE12 N Porcupine Mountain	2004	1.289	1.337	1.386
WE12 N Porcupine Mountain	2005	1.321	1.369	1.42
WE12 N Porcupine Mountain	2006	1.342	1.392	1.443
WE12 N Porcupine Mountain	2007	1.355	1.405	1.456
WE12 N Porcupine Mountain	2008	1.363	1.414	1.466
WE12 N Porcupine Mountain	2009	1.37	1.421	1.474
WE12 N Porcupine Mountain	2010	1.377	1.428	1.481
WE12 N Porcupine Mountain	2011	1.38	1.432	1.485
WE12 N Porcupine Mountain	2012	1.376	1.427	1.481
WE12 N Porcupine Mountain	2013	1.362	1.414	1.468
WE12 N Porcupine Mountain	2014	1.335	1.394	1.455
WE12 N Porcupine Mountain	2015	1.29	1.37	1.453
SO24 M Morris	1998	0.87	0.951	1.037
SO24 M Morris	1999	0.898	0.96	1.025
SO24 M Morris	2000	0.916	0.97	1.026
SO24 M Morris	2001	0.928	0.979	1.033
SO24 M Morris	2002	0.936	0.988	1.042
SO24 M Morris	2003	0.94	0.993	1.048
SO24 M Morris	2004	0.941	0.994	1.05
SO24 M Morris	2005	0.936	0.99	1.046
SO24 M Morris	2006	0.926	0.979	1.035
SO24 M Morris	2007	0.909	0.962	1.017
SO24 M Morris	2008	0.89	0.942	0.996
SO24 M Morris	2009	0.87	0.921	0.975
SO24 M Morris	2010	0.851	0.902	0.954
SO24 M Morris	2011	0.835	0.885	0.936
SO24 M Morris	2012	0.821	0.87	0.921
SO24 M Morris	2013	0.805	0.857	0.91
SO24 M Morris	2014	0.784	0.844	0.907
SO24 M Morris	2015	0.755	0.832	0.914
SO12 N MacGregor	1998	0.867	0.951	1.041
SO12 N MacGregor	1999	0.873	0.936	1.003
SO12 N MacGregor	2000	0.868	0.921	0.977
SO12 N MacGregor	2001	0.855	0.906	0.959
SO12 N MacGregor	2002	0.838	0.889	0.941
SO12 N MacGregor	2003	0.821	0.871	0.924
SO12 N MacGregor	2004	0.805	0.855	0.907
SO12 N MacGregor	2005	0.792	0.842	0.894
SO12 N MacGregor	2006	0.784	0.834	0.885
SO12 N MacGregor	2007	0.781	0.831	0.883
SO12 N MacGregor	2008	0.784	0.834	0.886
SO12 N MacGregor	2009	0.791	0.841	0.894
SO12 N MacGregor	2010	0.802	0.852	0.904
SO12 N MacGregor	2011	0.814	0.865	0.917
SO12 N MacGregor	2012	0.828	0.88	0.933
SO12 N MacGregor	2013	0.841	0.896	0.953
SO12 N MacGregor	2014	0.847	0.912	0.982
SO12 N MacGregor	2015	0.842	0.929	1.022
SO13 N Rural Portage	1998	0.912	0.985	1.062
SO13 N Rural Portage	1999	0.916	0.97	1.027
SO13 N Rural Portage	2000	0.909	0.955	1.003
SO13 N Rural Portage	2001	0.893	0.937	0.983
SO13 N Rural Portage	2002	0.874	0.918	0.963
SO13 N Rural Portage	2003	0.854	0.898	0.943
SO13 N Rural Portage	2004	0.837	0.88	0.925
SO13 N Rural Portage	2005	0.828	0.871	0.915
SO13 N Rural Portage	2006	0.832	0.875	0.919
SO13 N Rural Portage	2007	0.85	0.893	0.938
SO13 N Rural Portage	2008	0.881	0.925	0.972
SO13 N Rural Portage	2009	0.922	0.968	1.016
SO13 N Rural Portage	2010	0.97	1.017	1.067
SO13 N Rural Portage	2011	1.016	1.065	1.116
SO13 N Rural Portage	2012	1.057	1.107	1.159
SO13 N Rural Portage	2013	1.09	1.142	1.197
SO13 N Rural Portage	2014	1.112	1.174	1.238
SO13 N Rural Portage	2015	1.118	1.202	1.291
SO15 N City of Portage	1998	1.012	1.068	1.125
SO15 N City of Portage	1999	1.038	1.078	1.12
SO15 N City of Portage	2000	1.048	1.085	1.122
SO15 N City of Portage	2001	1.045	1.081	1.119
SO15 N City of Portage	2002	1.032	1.068	1.106
SO15 N City of Portage	2003	1.011	1.047	1.085
SO15 N City of Portage	2004	0.985	1.021	1.057
SO15 N City of Portage	2005	0.962	0.997	1.032
SO15 N City of Portage	2006	0.947	0.982	1.017
SO15 N City of Portage	2007	0.944	0.979	1.014
SO15 N City of Portage	2008	0.953	0.988	1.023
SO15 N City of Portage	2009	0.97	1.005	1.041
SO15 N City of Portage	2010	0.991	1.027	1.063
SO15 N City of Portage	2011	1.011	1.047	1.084
SO15 N City of Portage	2012	1.029	1.065	1.102
SO15 N City of Portage	2013	1.042	1.078	1.116
SO15 N City of Portage	2014	1.047	1.088	1.13
SO15 N City of Portage	2015	1.038	1.095	1.154
SO33 W Altona	1998	0.707	0.766	0.829
SO33 W Altona	1999	0.7	0.743	0.788
SO33 W Altona	2000	0.685	0.721	0.759
SO33 W Altona	2001	0.666	0.701	0.737
SO33 W Altona	2002	0.649	0.684	0.719
SO33 W Altona	2003	0.634	0.669	0.704
SO33 W Altona	2004	0.622	0.656	0.691
SO33 W Altona	2005	0.61	0.644	0.679
SO33 W Altona	2006	0.599	0.632	0.667
SO33 W Altona	2007	0.587	0.62	0.654
SO33 W Altona	2008	0.575	0.608	0.642
SO33 W Altona	2009	0.568	0.6	0.634
SO33 W Altona	2010	0.567	0.6	0.633
SO33 W Altona	2011	0.575	0.607	0.641
SO33 W Altona	2012	0.59	0.623	0.657
SO33 W Altona	2013	0.61	0.645	0.682
SO33 W Altona	2014	0.631	0.673	0.717
SO33 W Altona	2015	0.645	0.703	0.764
IE21 S Stonewall/Teulon	1998	0.84	0.887	0.936
IE21 S Stonewall/Teulon	1999	0.86	0.895	0.93
IE21 S Stonewall/Teulon	2000	0.868	0.899	0.93
IE21 S Stonewall/Teulon	2001	0.863	0.893	0.925
IE21 S Stonewall/Teulon	2002	0.847	0.878	0.909
IE21 S Stonewall/Teulon	2003	0.826	0.856	0.886
IE21 S Stonewall/Teulon	2004	0.803	0.832	0.862
IE21 S Stonewall/Teulon	2005	0.785	0.814	0.843
IE21 S Stonewall/Teulon	2006	0.78	0.809	0.838
IE21 S Stonewall/Teulon	2007	0.791	0.82	0.849
IE21 S Stonewall/Teulon	2008	0.817	0.846	0.876
IE21 S Stonewall/Teulon	2009	0.851	0.881	0.911
IE21 S Stonewall/Teulon	2010	0.888	0.918	0.95
IE21 S Stonewall/Teulon	2011	0.92	0.951	0.983
IE21 S Stonewall/Teulon	2012	0.938	0.969	1.001
IE21 S Stonewall/Teulon	2013	0.942	0.973	1.005
IE21 S Stonewall/Teulon	2014	0.933	0.967	1.002
IE21 S Stonewall/Teulon	2015	0.907	0.954	1.002
SO36 W Roland/Thompson	1998	0.848	0.956	1.073
SO36 W Roland/Thompson	1999	0.836	0.919	1.007
SO36 W Roland/Thompson	2000	0.814	0.882	0.955
SO36 W Roland/Thompson	2001	0.785	0.847	0.913
SO36 W Roland/Thompson	2002	0.752	0.812	0.876
SO36 W Roland/Thompson	2003	0.721	0.78	0.843
SO36 W Roland/Thompson	2004	0.695	0.754	0.816
SO36 W Roland/Thompson	2005	0.678	0.736	0.798
SO36 W Roland/Thompson	2006	0.671	0.73	0.792
SO36 W Roland/Thompson	2007	0.675	0.734	0.797
SO36 W Roland/Thompson	2008	0.689	0.749	0.813
SO36 W Roland/Thompson	2009	0.713	0.774	0.839
SO36 W Roland/Thompson	2010	0.742	0.805	0.871
SO36 W Roland/Thompson	2011	0.774	0.839	0.907
SO36 W Roland/Thompson	2012	0.806	0.874	0.947
SO36 W Roland/Thompson	2013	0.834	0.91	0.992
SO36 W Roland/Thompson	2014	0.853	0.946	1.046
SO36 W Roland/Thompson	2015	0.863	0.983	1.116
IE22 S Wpg Beach/St. Andrews	1998	0.907	0.96	1.014
IE22 S Wpg Beach/St. Andrews	1999	0.91	0.947	0.986
IE22 S Wpg Beach/St. Andrews	2000	0.902	0.935	0.969
IE22 S Wpg Beach/St. Andrews	2001	0.89	0.923	0.956
IE22 S Wpg Beach/St. Andrews	2002	0.876	0.908	0.942
IE22 S Wpg Beach/St. Andrews	2003	0.861	0.893	0.925
IE22 S Wpg Beach/St. Andrews	2004	0.845	0.876	0.909
IE22 S Wpg Beach/St. Andrews	2005	0.832	0.863	0.895
IE22 S Wpg Beach/St. Andrews	2006	0.827	0.857	0.888
IE22 S Wpg Beach/St. Andrews	2007	0.83	0.86	0.891
IE22 S Wpg Beach/St. Andrews	2008	0.84	0.871	0.902
IE22 S Wpg Beach/St. Andrews	2009	0.856	0.886	0.918
IE22 S Wpg Beach/St. Andrews	2010	0.874	0.905	0.936
IE22 S Wpg Beach/St. Andrews	2011	0.894	0.924	0.956
IE22 S Wpg Beach/St. Andrews	2012	0.913	0.943	0.975
IE22 S Wpg Beach/St. Andrews	2013	0.93	0.961	0.992
IE22 S Wpg Beach/St. Andrews	2014	0.943	0.977	1.012
IE22 S Wpg Beach/St. Andrews	2015	0.946	0.993	1.043
IE11 Selkirk	1998	0.943	1.003	1.066
IE11 Selkirk	1999	0.941	0.984	1.029
IE11 Selkirk	2000	0.929	0.966	1.005
IE11 Selkirk	2001	0.915	0.951	0.989
IE11 Selkirk	2002	0.903	0.94	0.977
IE11 Selkirk	2003	0.895	0.932	0.969
IE11 Selkirk	2004	0.893	0.929	0.967
IE11 Selkirk	2005	0.898	0.935	0.972
IE11 Selkirk	2006	0.915	0.952	0.99
IE11 Selkirk	2007	0.947	0.985	1.024
IE11 Selkirk	2008	0.995	1.034	1.074
IE11 Selkirk	2009	1.054	1.095	1.137
IE11 Selkirk	2010	1.121	1.163	1.207
IE11 Selkirk	2011	1.185	1.228	1.274
IE11 Selkirk	2012	1.235	1.28	1.326
IE11 Selkirk	2013	1.268	1.314	1.361
IE11 Selkirk	2014	1.286	1.337	1.389
IE11 Selkirk	2015	1.286	1.358	1.432
IE23 S St. Clements	1998	0.896	0.963	1.035
IE23 S St. Clements	1999	0.897	0.947	0.998
IE23 S St. Clements	2000	0.888	0.931	0.975
IE23 S St. Clements	2001	0.876	0.917	0.96
IE23 S St. Clements	2002	0.864	0.905	0.948
IE23 S St. Clements	2003	0.858	0.899	0.942
IE23 S St. Clements	2004	0.859	0.9	0.943
IE23 S St. Clements	2005	0.867	0.908	0.951
IE23 S St. Clements	2006	0.881	0.923	0.966
IE23 S St. Clements	2007	0.899	0.941	0.985
IE23 S St. Clements	2008	0.916	0.958	1.003
IE23 S St. Clements	2009	0.928	0.971	1.015
IE23 S St. Clements	2010	0.934	0.977	1.021
IE23 S St. Clements	2011	0.934	0.975	1.019
IE23 S St. Clements	2012	0.931	0.971	1.013
IE23 S St. Clements	2013	0.93	0.971	1.013
IE23 S St. Clements	2014	0.931	0.977	1.025
IE23 S St. Clements	2015	0.924	0.987	1.053
IE24 S Springfield	1998	0.797	0.854	0.913
IE24 S Springfield	1999	0.795	0.836	0.879
IE24 S Springfield	2000	0.784	0.819	0.855
IE24 S Springfield	2001	0.77	0.804	0.838
IE24 S Springfield	2002	0.758	0.791	0.825
IE24 S Springfield	2003	0.752	0.785	0.819
IE24 S Springfield	2004	0.753	0.786	0.819
IE24 S Springfield	2005	0.76	0.793	0.826
IE24 S Springfield	2006	0.77	0.803	0.837
IE24 S Springfield	2007	0.78	0.813	0.847
IE24 S Springfield	2008	0.787	0.82	0.854
IE24 S Springfield	2009	0.789	0.822	0.855
IE24 S Springfield	2010	0.787	0.819	0.852
IE24 S Springfield	2011	0.782	0.814	0.847
IE24 S Springfield	2012	0.777	0.809	0.841
IE24 S Springfield	2013	0.772	0.803	0.836
IE24 S Springfield	2014	0.764	0.799	0.835
IE24 S Springfield	2015	0.746	0.793	0.843
SO32 W Stanley	1998	0.699	0.793	0.896
SO32 W Stanley	1999	0.705	0.779	0.858
SO32 W Stanley	2000	0.7	0.762	0.828
SO32 W Stanley	2001	0.686	0.743	0.803
SO32 W Stanley	2002	0.666	0.72	0.777
SO32 W Stanley	2003	0.641	0.693	0.749
SO32 W Stanley	2004	0.614	0.665	0.719
SO32 W Stanley	2005	0.589	0.638	0.69
SO32 W Stanley	2006	0.568	0.616	0.666
SO32 W Stanley	2007	0.554	0.6	0.649
SO32 W Stanley	2008	0.545	0.59	0.638
SO32 W Stanley	2009	0.543	0.587	0.634
SO32 W Stanley	2010	0.545	0.589	0.635
SO32 W Stanley	2011	0.55	0.594	0.64
SO32 W Stanley	2012	0.556	0.601	0.648
SO32 W Stanley	2013	0.562	0.611	0.662
SO32 W Stanley	2014	0.563	0.621	0.683
SO32 W Stanley	2015	0.557	0.632	0.713
SO34 W Morden	1998	0.784	0.848	0.916
SO34 W Morden	1999	0.798	0.846	0.896
SO34 W Morden	2000	0.804	0.845	0.887
SO34 W Morden	2001	0.808	0.847	0.888
SO34 W Morden	2002	0.816	0.855	0.896
SO34 W Morden	2003	0.827	0.867	0.909
SO34 W Morden	2004	0.839	0.88	0.923
SO34 W Morden	2005	0.85	0.891	0.934
SO34 W Morden	2006	0.858	0.899	0.942
SO34 W Morden	2007	0.865	0.906	0.949
SO34 W Morden	2008	0.872	0.914	0.957
SO34 W Morden	2009	0.882	0.923	0.966
SO34 W Morden	2010	0.89	0.932	0.975
SO34 W Morden	2011	0.893	0.935	0.977
SO34 W Morden	2012	0.89	0.931	0.973
SO34 W Morden	2013	0.881	0.922	0.965
SO34 W Morden	2014	0.864	0.911	0.959
SO34 W Morden	2015	0.837	0.899	0.964
SO35 W Winkler	1998	0.967	1.034	1.103
SO35 W Winkler	1999	0.958	1.006	1.056
SO35 W Winkler	2000	0.936	0.977	1.019
SO35 W Winkler	2001	0.905	0.944	0.985
SO35 W Winkler	2002	0.871	0.91	0.949
SO35 W Winkler	2003	0.839	0.876	0.915
SO35 W Winkler	2004	0.81	0.846	0.884
SO35 W Winkler	2005	0.785	0.821	0.858
SO35 W Winkler	2006	0.766	0.801	0.837
SO35 W Winkler	2007	0.753	0.787	0.823
SO35 W Winkler	2008	0.744	0.778	0.814
SO35 W Winkler	2009	0.741	0.775	0.811
SO35 W Winkler	2010	0.743	0.777	0.812
SO35 W Winkler	2011	0.746	0.78	0.815
SO35 W Winkler	2012	0.749	0.782	0.817
SO35 W Winkler	2013	0.749	0.783	0.819
SO35 W Winkler	2014	0.743	0.783	0.823
SO35 W Winkler	2015	0.728	0.781	0.836
SO42 E Tache	1998	0.811	0.889	0.972
SO42 E Tache	1999	0.818	0.876	0.938
SO42 E Tache	2000	0.816	0.865	0.917
SO42 E Tache	2001	0.81	0.856	0.904
SO42 E Tache	2002	0.802	0.848	0.896
SO42 E Tache	2003	0.797	0.843	0.89
SO42 E Tache	2004	0.793	0.839	0.886
SO42 E Tache	2005	0.791	0.836	0.883
SO42 E Tache	2006	0.789	0.834	0.881
SO42 E Tache	2007	0.787	0.832	0.878
SO42 E Tache	2008	0.785	0.829	0.876
SO42 E Tache	2009	0.782	0.826	0.871
SO42 E Tache	2010	0.778	0.821	0.866
SO42 E Tache	2011	0.773	0.816	0.86
SO42 E Tache	2012	0.767	0.808	0.852
SO42 E Tache	2013	0.756	0.799	0.844
SO42 E Tache	2014	0.738	0.787	0.839
SO42 E Tache	2015	0.711	0.775	0.842
WP21 Churchill	1998	1.303	1.546	1.822
WP21 Churchill	1999	1.305	1.501	1.716
WP21 Churchill	2000	1.291	1.455	1.631
WP21 Churchill	2001	1.263	1.407	1.561
WP21 Churchill	2002	1.223	1.356	1.5
WP21 Churchill	2003	1.176	1.304	1.442
WP21 Churchill	2004	1.128	1.252	1.387
WP21 Churchill	2005	1.082	1.203	1.334
WP21 Churchill	2006	1.04	1.159	1.287
WP21 Churchill	2007	1.006	1.121	1.245
WP21 Churchill	2008	0.977	1.089	1.21
WP21 Churchill	2009	0.952	1.06	1.178
WP21 Churchill	2010	0.927	1.033	1.149
WP21 Churchill	2011	0.899	1.005	1.12
WP21 Churchill	2012	0.865	0.975	1.093
WP21 Churchill	2013	0.824	0.943	1.071
WP21 Churchill	2014	0.776	0.91	1.058
WP21 Churchill	2015	0.723	0.876	1.053
IE52 N Fisher/Peguis	1998	1.025	1.11	1.2
IE52 N Fisher/Peguis	1999	1.027	1.09	1.155
IE52 N Fisher/Peguis	2000	1.015	1.069	1.124
IE52 N Fisher/Peguis	2001	0.996	1.047	1.1
IE52 N Fisher/Peguis	2002	0.975	1.026	1.078
IE52 N Fisher/Peguis	2003	0.957	1.007	1.059
IE52 N Fisher/Peguis	2004	0.943	0.993	1.045
IE52 N Fisher/Peguis	2005	0.936	0.986	1.038
IE52 N Fisher/Peguis	2006	0.937	0.987	1.038
IE52 N Fisher/Peguis	2007	0.943	0.993	1.044
IE52 N Fisher/Peguis	2008	0.95	1	1.052
IE52 N Fisher/Peguis	2009	0.956	1.006	1.059
IE52 N Fisher/Peguis	2010	0.959	1.009	1.061
IE52 N Fisher/Peguis	2011	0.957	1.007	1.058
IE52 N Fisher/Peguis	2012	0.952	1.001	1.053
IE52 N Fisher/Peguis	2013	0.943	0.994	1.048
IE52 N Fisher/Peguis	2014	0.927	0.987	1.049
IE52 N Fisher/Peguis	2015	0.901	0.979	1.063
NO11 Z1 Flin, Snow, Cran, Sher	1998	0.753	0.812	0.875
NO11 Z1 Flin, Snow, Cran, Sher	1999	0.773	0.818	0.864
NO11 Z1 Flin, Snow, Cran, Sher	2000	0.785	0.823	0.863
NO11 Z1 Flin, Snow, Cran, Sher	2001	0.792	0.83	0.868
NO11 Z1 Flin, Snow, Cran, Sher	2002	0.798	0.836	0.875
NO11 Z1 Flin, Snow, Cran, Sher	2003	0.804	0.842	0.882
NO11 Z1 Flin, Snow, Cran, Sher	2004	0.806	0.845	0.885
NO11 Z1 Flin, Snow, Cran, Sher	2005	0.805	0.844	0.884
NO11 Z1 Flin, Snow, Cran, Sher	2006	0.799	0.837	0.877
NO11 Z1 Flin, Snow, Cran, Sher	2007	0.789	0.827	0.867
NO11 Z1 Flin, Snow, Cran, Sher	2008	0.777	0.815	0.854
NO11 Z1 Flin, Snow, Cran, Sher	2009	0.764	0.802	0.84
NO11 Z1 Flin, Snow, Cran, Sher	2010	0.75	0.787	0.825
NO11 Z1 Flin, Snow, Cran, Sher	2011	0.733	0.769	0.806
NO11 Z1 Flin, Snow, Cran, Sher	2012	0.714	0.749	0.785
NO11 Z1 Flin, Snow, Cran, Sher	2013	0.691	0.727	0.764
NO11 Z1 Flin, Snow, Cran, Sher	2014	0.663	0.704	0.746
NO11 Z1 Flin, Snow, Cran, Sher	2015	0.627	0.68	0.736
NO13 Z1 LL/MCFN, LR, O-P(SIL)CN,PN(GVL)	1998	0.969	1.114	1.275
NO13 Z1 LL/MCFN, LR, O-P(SIL)CN,PN(GVL)	1999	0.997	1.115	1.242
NO13 Z1 LL/MCFN, LR, O-P(SIL)CN,PN(GVL)	2000	1.015	1.116	1.223
NO13 Z1 LL/MCFN, LR, O-P(SIL)CN,PN(GVL)	2001	1.024	1.117	1.216
NO13 Z1 LL/MCFN, LR, O-P(SIL)CN,PN(GVL)	2002	1.026	1.118	1.216
NO13 Z1 LL/MCFN, LR, O-P(SIL)CN,PN(GVL)	2003	1.024	1.117	1.216
NO13 Z1 LL/MCFN, LR, O-P(SIL)CN,PN(GVL)	2004	1.018	1.113	1.215
NO13 Z1 LL/MCFN, LR, O-P(SIL)CN,PN(GVL)	2005	1.008	1.105	1.208
NO13 Z1 LL/MCFN, LR, O-P(SIL)CN,PN(GVL)	2006	0.995	1.092	1.196
NO13 Z1 LL/MCFN, LR, O-P(SIL)CN,PN(GVL)	2007	0.977	1.073	1.177
NO13 Z1 LL/MCFN, LR, O-P(SIL)CN,PN(GVL)	2008	0.954	1.048	1.15
NO13 Z1 LL/MCFN, LR, O-P(SIL)CN,PN(GVL)	2009	0.923	1.016	1.115
NO13 Z1 LL/MCFN, LR, O-P(SIL)CN,PN(GVL)	2010	0.886	0.976	1.073
NO13 Z1 LL/MCFN, LR, O-P(SIL)CN,PN(GVL)	2011	0.843	0.932	1.028
NO13 Z1 LL/MCFN, LR, O-P(SIL)CN,PN(GVL)	2012	0.795	0.886	0.984
NO13 Z1 LL/MCFN, LR, O-P(SIL)CN,PN(GVL)	2013	0.743	0.84	0.945
NO13 Z1 LL/MCFN, LR, O-P(SIL)CN,PN(GVL)	2014	0.688	0.796	0.915
NO13 Z1 LL/MCFN, LR, O-P(SIL)CN,PN(GVL)	2015	0.63	0.754	0.895
IE51 N Powerview/PF	1998	1.461	1.591	1.73
IE51 N Powerview/PF	1999	1.556	1.659	1.766
IE51 N Powerview/PF	2000	1.633	1.724	1.817
IE51 N Powerview/PF	2001	1.693	1.781	1.873
IE51 N Powerview/PF	2002	1.739	1.829	1.922
IE51 N Powerview/PF	2003	1.776	1.869	1.964
IE51 N Powerview/PF	2004	1.806	1.899	1.997
IE51 N Powerview/PF	2005	1.826	1.921	2.019
IE51 N Powerview/PF	2006	1.832	1.926	2.024
IE51 N Powerview/PF	2007	1.821	1.914	2.011
IE51 N Powerview/PF	2008	1.794	1.886	1.982
IE51 N Powerview/PF	2009	1.757	1.847	1.942
IE51 N Powerview/PF	2010	1.718	1.807	1.899
IE51 N Powerview/PF	2011	1.68	1.767	1.857
IE51 N Powerview/PF	2012	1.647	1.732	1.821
IE51 N Powerview/PF	2013	1.615	1.703	1.793
IE51 N Powerview/PF	2014	1.577	1.678	1.783
IE51 N Powerview/PF	2015	1.521	1.653	1.793
NO21 Z2 GR/MisCN, ML/MosCN, Eas/CheCN	1998	1.196	1.355	1.529
NO21 Z2 GR/MisCN, ML/MosCN, Eas/CheCN	1999	1.228	1.355	1.489
NO21 Z2 GR/MisCN, ML/MosCN, Eas/CheCN	2000	1.247	1.354	1.466
NO21 Z2 GR/MisCN, ML/MosCN, Eas/CheCN	2001	1.254	1.352	1.455
NO21 Z2 GR/MisCN, ML/MosCN, Eas/CheCN	2002	1.253	1.349	1.45
NO21 Z2 GR/MisCN, ML/MosCN, Eas/CheCN	2003	1.248	1.344	1.445
NO21 Z2 GR/MisCN, ML/MosCN, Eas/CheCN	2004	1.243	1.338	1.439
NO21 Z2 GR/MisCN, ML/MosCN, Eas/CheCN	2005	1.24	1.335	1.436
NO21 Z2 GR/MisCN, ML/MosCN, Eas/CheCN	2006	1.242	1.338	1.439
NO21 Z2 GR/MisCN, ML/MosCN, Eas/CheCN	2007	1.249	1.345	1.446
NO21 Z2 GR/MisCN, ML/MosCN, Eas/CheCN	2008	1.257	1.353	1.454
NO21 Z2 GR/MisCN, ML/MosCN, Eas/CheCN	2009	1.261	1.356	1.457
NO21 Z2 GR/MisCN, ML/MosCN, Eas/CheCN	2010	1.255	1.349	1.448
NO21 Z2 GR/MisCN, ML/MosCN, Eas/CheCN	2011	1.236	1.328	1.425
NO21 Z2 GR/MisCN, ML/MosCN, Eas/CheCN	2012	1.202	1.294	1.391
NO21 Z2 GR/MisCN, ML/MosCN, Eas/CheCN	2013	1.155	1.252	1.354
NO21 Z2 GR/MisCN, ML/MosCN, Eas/CheCN	2014	1.096	1.206	1.324
NO21 Z2 GR/MisCN, ML/MosCN, Eas/CheCN	2015	1.026	1.16	1.307
SO43 E Ste Anne/LaBroquerie	1998	0.815	0.879	0.946
SO43 E Ste Anne/LaBroquerie	1999	0.854	0.902	0.952
SO43 E Ste Anne/LaBroquerie	2000	0.883	0.925	0.968
SO43 E Ste Anne/LaBroquerie	2001	0.908	0.949	0.991
SO43 E Ste Anne/LaBroquerie	2002	0.933	0.974	1.017
SO43 E Ste Anne/LaBroquerie	2003	0.955	0.997	1.041
SO43 E Ste Anne/LaBroquerie	2004	0.972	1.015	1.059
SO43 E Ste Anne/LaBroquerie	2005	0.977	1.02	1.064
SO43 E Ste Anne/LaBroquerie	2006	0.968	1.01	1.054
SO43 E Ste Anne/LaBroquerie	2007	0.949	0.991	1.034
SO43 E Ste Anne/LaBroquerie	2008	0.928	0.969	1.011
SO43 E Ste Anne/LaBroquerie	2009	0.909	0.949	0.99
SO43 E Ste Anne/LaBroquerie	2010	0.894	0.934	0.975
SO43 E Ste Anne/LaBroquerie	2011	0.881	0.92	0.96
SO43 E Ste Anne/LaBroquerie	2012	0.865	0.902	0.941
SO43 E Ste Anne/LaBroquerie	2013	0.843	0.881	0.92
SO43 E Ste Anne/LaBroquerie	2014	0.814	0.856	0.899
SO43 E Ste Anne/LaBroquerie	2015	0.776	0.831	0.889
SO21 M Grey/St Claude (*pre 2015 Notre Dame)	1998	0.772	0.852	0.939
SO21 M Grey/St Claude (*pre 2015 Notre Dame)	1999	0.802	0.865	0.932
SO21 M Grey/St Claude (*pre 2015 Notre Dame)	2000	0.824	0.878	0.935
SO21 M Grey/St Claude (*pre 2015 Notre Dame)	2001	0.837	0.888	0.942
SO21 M Grey/St Claude (*pre 2015 Notre Dame)	2002	0.842	0.893	0.947
SO21 M Grey/St Claude (*pre 2015 Notre Dame)	2003	0.842	0.894	0.948
SO21 M Grey/St Claude (*pre 2015 Notre Dame)	2004	0.838	0.89	0.945
SO21 M Grey/St Claude (*pre 2015 Notre Dame)	2005	0.831	0.883	0.937
SO21 M Grey/St Claude (*pre 2015 Notre Dame)	2006	0.821	0.872	0.927
SO21 M Grey/St Claude (*pre 2015 Notre Dame)	2007	0.809	0.861	0.915
SO21 M Grey/St Claude (*pre 2015 Notre Dame)	2008	0.797	0.848	0.902
SO21 M Grey/St Claude (*pre 2015 Notre Dame)	2009	0.784	0.834	0.887
SO21 M Grey/St Claude (*pre 2015 Notre Dame)	2010	0.768	0.818	0.87
SO21 M Grey/St Claude (*pre 2015 Notre Dame)	2011	0.751	0.799	0.85
SO21 M Grey/St Claude (*pre 2015 Notre Dame)	2012	0.731	0.779	0.83
SO21 M Grey/St Claude (*pre 2015 Notre Dame)	2013	0.709	0.759	0.812
SO21 M Grey/St Claude (*pre 2015 Notre Dame)	2014	0.681	0.739	0.801
SO21 M Grey/St Claude (*pre 2015 Notre Dame)	2015	0.646	0.719	0.798
NO14 Z1 Thompson, Myst Lake	1998	0.817	0.886	0.959
NO14 Z1 Thompson, Myst Lake	1999	0.847	0.899	0.953
NO14 Z1 Thompson, Myst Lake	2000	0.869	0.914	0.96
NO14 Z1 Thompson, Myst Lake	2001	0.889	0.932	0.977
NO14 Z1 Thompson, Myst Lake	2002	0.91	0.954	1
NO14 Z1 Thompson, Myst Lake	2003	0.934	0.979	1.026
NO14 Z1 Thompson, Myst Lake	2004	0.957	1.003	1.05
NO14 Z1 Thompson, Myst Lake	2005	0.974	1.02	1.068
NO14 Z1 Thompson, Myst Lake	2006	0.983	1.03	1.078
NO14 Z1 Thompson, Myst Lake	2007	0.979	1.025	1.073
NO14 Z1 Thompson, Myst Lake	2008	0.961	1.006	1.053
NO14 Z1 Thompson, Myst Lake	2009	0.93	0.974	1.019
NO14 Z1 Thompson, Myst Lake	2010	0.887	0.929	0.973
NO14 Z1 Thompson, Myst Lake	2011	0.834	0.874	0.916
NO14 Z1 Thompson, Myst Lake	2012	0.775	0.813	0.853
NO14 Z1 Thompson, Myst Lake	2013	0.714	0.752	0.79
NO14 Z1 Thompson, Myst Lake	2014	0.652	0.693	0.736
NO14 Z1 Thompson, Myst Lake	2015	0.587	0.638	0.691
SO41 E Niverville/Richot	1998	0.871	0.95	1.034
SO41 E Niverville/Richot	1999	0.902	0.963	1.027
SO41 E Niverville/Richot	2000	0.923	0.975	1.029
SO41 E Niverville/Richot	2001	0.933	0.983	1.035
SO41 E Niverville/Richot	2002	0.936	0.985	1.037
SO41 E Niverville/Richot	2003	0.932	0.981	1.032
SO41 E Niverville/Richot	2004	0.923	0.971	1.022
SO41 E Niverville/Richot	2005	0.909	0.956	1.006
SO41 E Niverville/Richot	2006	0.892	0.938	0.986
SO41 E Niverville/Richot	2007	0.874	0.919	0.966
SO41 E Niverville/Richot	2008	0.857	0.901	0.947
SO41 E Niverville/Richot	2009	0.845	0.888	0.933
SO41 E Niverville/Richot	2010	0.837	0.879	0.923
SO41 E Niverville/Richot	2011	0.83	0.871	0.914
SO41 E Niverville/Richot	2012	0.82	0.86	0.902
SO41 E Niverville/Richot	2013	0.804	0.845	0.887
SO41 E Niverville/Richot	2014	0.778	0.824	0.871
SO41 E Niverville/Richot	2015	0.742	0.801	0.863
IE61 Northern Remote	1998	0.855	0.991	1.143
IE61 Northern Remote	1999	0.904	1.018	1.14
IE61 Northern Remote	2000	0.945	1.043	1.147
IE61 Northern Remote	2001	0.977	1.066	1.161
IE61 Northern Remote	2002	0.999	1.086	1.178
IE61 Northern Remote	2003	1.015	1.101	1.193
IE61 Northern Remote	2004	1.026	1.114	1.207
IE61 Northern Remote	2005	1.036	1.124	1.218
IE61 Northern Remote	2006	1.045	1.134	1.229
IE61 Northern Remote	2007	1.053	1.143	1.238
IE61 Northern Remote	2008	1.06	1.15	1.245
IE61 Northern Remote	2009	1.063	1.153	1.248
IE61 Northern Remote	2010	1.061	1.15	1.244
IE61 Northern Remote	2011	1.05	1.139	1.233
IE61 Northern Remote	2012	1.03	1.12	1.216
IE61 Northern Remote	2013	0.998	1.095	1.198
IE61 Northern Remote	2014	0.955	1.067	1.188
IE61 Northern Remote	2015	0.903	1.038	1.188
SO46 E Rural East	1998	1.464	1.566	1.673
SO46 E Rural East	1999	1.457	1.531	1.608
SO46 E Rural East	2000	1.431	1.495	1.561
SO46 E Rural East	2001	1.39	1.452	1.516
SO46 E Rural East	2002	1.335	1.396	1.46
SO46 E Rural East	2003	1.269	1.329	1.391
SO46 E Rural East	2004	1.195	1.253	1.312
SO46 E Rural East	2005	1.124	1.18	1.237
SO46 E Rural East	2006	1.065	1.119	1.174
SO46 E Rural East	2007	1.021	1.073	1.127
SO46 E Rural East	2008	0.992	1.043	1.095
SO46 E Rural East	2009	0.973	1.024	1.076
SO46 E Rural East	2010	0.963	1.013	1.065
SO46 E Rural East	2011	0.958	1.008	1.059
SO46 E Rural East	2012	0.954	1.004	1.055
SO46 E Rural East	2013	0.949	1	1.054
SO46 E Rural East	2014	0.937	0.997	1.059
SO46 E Rural East	2015	0.914	0.993	1.077
NO22 Z2 Puk/Mat Col CN	1998	0.892	1.117	1.384
NO22 Z2 Puk/Mat Col CN	1999	0.921	1.113	1.33
NO22 Z2 Puk/Mat Col CN	2000	0.944	1.108	1.29
NO22 Z2 Puk/Mat Col CN	2001	0.958	1.104	1.263
NO22 Z2 Puk/Mat Col CN	2002	0.966	1.1	1.246
NO22 Z2 Puk/Mat Col CN	2003	0.969	1.097	1.237
NO22 Z2 Puk/Mat Col CN	2004	0.97	1.096	1.233
NO22 Z2 Puk/Mat Col CN	2005	0.973	1.097	1.233
NO22 Z2 Puk/Mat Col CN	2006	0.979	1.104	1.24
NO22 Z2 Puk/Mat Col CN	2007	0.993	1.118	1.254
NO22 Z2 Puk/Mat Col CN	2008	1.015	1.141	1.278
NO22 Z2 Puk/Mat Col CN	2009	1.047	1.174	1.311
NO22 Z2 Puk/Mat Col CN	2010	1.085	1.215	1.355
NO22 Z2 Puk/Mat Col CN	2011	1.128	1.263	1.409
NO22 Z2 Puk/Mat Col CN	2012	1.171	1.318	1.476
NO22 Z2 Puk/Mat Col CN	2013	1.21	1.378	1.56
NO22 Z2 Puk/Mat Col CN	2014	1.239	1.441	1.665
NO22 Z2 Puk/Mat Col CN	2015	1.255	1.507	1.797
NO23 Z2 SayD(TL)FN, Bro/BLFN, NoL(Lac)FN	1998	0.674	0.829	1.009
NO23 Z2 SayD(TL)FN, Bro/BLFN, NoL(Lac)FN	1999	0.726	0.862	1.014
NO23 Z2 SayD(TL)FN, Bro/BLFN, NoL(Lac)FN	2000	0.774	0.896	1.029
NO23 Z2 SayD(TL)FN, Bro/BLFN, NoL(Lac)FN	2001	0.816	0.928	1.05
NO23 Z2 SayD(TL)FN, Bro/BLFN, NoL(Lac)FN	2002	0.851	0.959	1.075
NO23 Z2 SayD(TL)FN, Bro/BLFN, NoL(Lac)FN	2003	0.879	0.985	1.101
NO23 Z2 SayD(TL)FN, Bro/BLFN, NoL(Lac)FN	2004	0.898	1.006	1.123
NO23 Z2 SayD(TL)FN, Bro/BLFN, NoL(Lac)FN	2005	0.911	1.02	1.138
NO23 Z2 SayD(TL)FN, Bro/BLFN, NoL(Lac)FN	2006	0.919	1.028	1.147
NO23 Z2 SayD(TL)FN, Bro/BLFN, NoL(Lac)FN	2007	0.924	1.033	1.151
NO23 Z2 SayD(TL)FN, Bro/BLFN, NoL(Lac)FN	2008	0.928	1.036	1.154
NO23 Z2 SayD(TL)FN, Bro/BLFN, NoL(Lac)FN	2009	0.93	1.037	1.154
NO23 Z2 SayD(TL)FN, Bro/BLFN, NoL(Lac)FN	2010	0.929	1.036	1.153
NO23 Z2 SayD(TL)FN, Bro/BLFN, NoL(Lac)FN	2011	0.922	1.03	1.148
NO23 Z2 SayD(TL)FN, Bro/BLFN, NoL(Lac)FN	2012	0.905	1.019	1.141
NO23 Z2 SayD(TL)FN, Bro/BLFN, NoL(Lac)FN	2013	0.878	1.001	1.136
NO23 Z2 SayD(TL)FN, Bro/BLFN, NoL(Lac)FN	2014	0.839	0.98	1.135
NO23 Z2 SayD(TL)FN, Bro/BLFN, NoL(Lac)FN	2015	0.793	0.956	1.144
NO26 Z2 Bu(OH)CN, MS(GR)CN, GLN/GLFN	1998	1.089	1.243	1.413
NO26 Z2 Bu(OH)CN, MS(GR)CN, GLN/GLFN	1999	1.12	1.243	1.375
NO26 Z2 Bu(OH)CN, MS(GR)CN, GLN/GLFN	2000	1.14	1.243	1.353
NO26 Z2 Bu(OH)CN, MS(GR)CN, GLN/GLFN	2001	1.153	1.247	1.347
NO26 Z2 Bu(OH)CN, MS(GR)CN, GLN/GLFN	2002	1.166	1.257	1.354
NO26 Z2 Bu(OH)CN, MS(GR)CN, GLN/GLFN	2003	1.183	1.274	1.371
NO26 Z2 Bu(OH)CN, MS(GR)CN, GLN/GLFN	2004	1.205	1.298	1.396
NO26 Z2 Bu(OH)CN, MS(GR)CN, GLN/GLFN	2005	1.23	1.324	1.424
NO26 Z2 Bu(OH)CN, MS(GR)CN, GLN/GLFN	2006	1.254	1.349	1.451
NO26 Z2 Bu(OH)CN, MS(GR)CN, GLN/GLFN	2007	1.274	1.37	1.472
NO26 Z2 Bu(OH)CN, MS(GR)CN, GLN/GLFN	2008	1.286	1.383	1.485
NO26 Z2 Bu(OH)CN, MS(GR)CN, GLN/GLFN	2009	1.29	1.386	1.488
NO26 Z2 Bu(OH)CN, MS(GR)CN, GLN/GLFN	2010	1.286	1.382	1.482
NO26 Z2 Bu(OH)CN, MS(GR)CN, GLN/GLFN	2011	1.274	1.368	1.468
NO26 Z2 Bu(OH)CN, MS(GR)CN, GLN/GLFN	2012	1.253	1.347	1.447
NO26 Z2 Bu(OH)CN, MS(GR)CN, GLN/GLFN	2013	1.221	1.323	1.429
NO26 Z2 Bu(OH)CN, MS(GR)CN, GLN/GLFN	2014	1.179	1.296	1.421
NO26 Z2 Bu(OH)CN, MS(GR)CN, GLN/GLFN	2015	1.124	1.27	1.428
NO28 Z2 Norway House/NH CN	1998	1.347	1.505	1.676
NO28 Z2 Norway House/NH CN	1999	1.4	1.525	1.657
NO28 Z2 Norway House/NH CN	2000	1.434	1.54	1.652
NO28 Z2 Norway House/NH CN	2001	1.449	1.547	1.65
NO28 Z2 Norway House/NH CN	2002	1.445	1.54	1.641
NO28 Z2 Norway House/NH CN	2003	1.43	1.525	1.624
NO28 Z2 Norway House/NH CN	2004	1.415	1.509	1.607
NO28 Z2 Norway House/NH CN	2005	1.41	1.503	1.601
NO28 Z2 Norway House/NH CN	2006	1.423	1.517	1.615
NO28 Z2 Norway House/NH CN	2007	1.456	1.55	1.648
NO28 Z2 Norway House/NH CN	2008	1.499	1.594	1.694
NO28 Z2 Norway House/NH CN	2009	1.539	1.635	1.736
NO28 Z2 Norway House/NH CN	2010	1.561	1.658	1.76
NO28 Z2 Norway House/NH CN	2011	1.556	1.651	1.751
NO28 Z2 Norway House/NH CN	2012	1.52	1.613	1.71
NO28 Z2 Norway House/NH CN	2013	1.457	1.553	1.652
NO28 Z2 Norway House/NH CN	2014	1.373	1.482	1.596
NO28 Z2 Norway House/NH CN	2015	1.274	1.409	1.554
NO27 Z2 Cross Lake/Cross Lake FN	1998	1.234	1.393	1.568
NO27 Z2 Cross Lake/Cross Lake FN	1999	1.331	1.463	1.603
NO27 Z2 Cross Lake/Cross Lake FN	2000	1.422	1.537	1.657
NO27 Z2 Cross Lake/Cross Lake FN	2001	1.511	1.619	1.732
NO27 Z2 Cross Lake/Cross Lake FN	2002	1.602	1.71	1.823
NO27 Z2 Cross Lake/Cross Lake FN	2003	1.701	1.813	1.93
NO27 Z2 Cross Lake/Cross Lake FN	2004	1.811	1.927	2.049
NO27 Z2 Cross Lake/Cross Lake FN	2005	1.931	2.052	2.179
NO27 Z2 Cross Lake/Cross Lake FN	2006	2.061	2.186	2.317
NO27 Z2 Cross Lake/Cross Lake FN	2007	2.193	2.323	2.459
NO27 Z2 Cross Lake/Cross Lake FN	2008	2.314	2.449	2.591
NO27 Z2 Cross Lake/Cross Lake FN	2009	2.401	2.54	2.686
NO27 Z2 Cross Lake/Cross Lake FN	2010	2.434	2.574	2.721
NO27 Z2 Cross Lake/Cross Lake FN	2011	2.401	2.537	2.681
NO27 Z2 Cross Lake/Cross Lake FN	2012	2.308	2.439	2.576
NO27 Z2 Cross Lake/Cross Lake FN	2013	2.171	2.303	2.44
NO27 Z2 Cross Lake/Cross Lake FN	2014	2.006	2.154	2.308
NO27 Z2 Cross Lake/Cross Lake FN	2015	1.826	2.008	2.202
NO31 Z3 IsL/GHFN, RSL/RSLFN, STPFN, WFN	1998	1.536	1.698	1.873
NO31 Z3 IsL/GHFN, RSL/RSLFN, STPFN, WFN	1999	1.568	1.693	1.824
NO31 Z3 IsL/GHFN, RSL/RSLFN, STPFN, WFN	2000	1.58	1.685	1.795
NO31 Z3 IsL/GHFN, RSL/RSLFN, STPFN, WFN	2001	1.579	1.677	1.779
NO31 Z3 IsL/GHFN, RSL/RSLFN, STPFN, WFN	2002	1.572	1.667	1.768
NO31 Z3 IsL/GHFN, RSL/RSLFN, STPFN, WFN	2003	1.563	1.659	1.759
NO31 Z3 IsL/GHFN, RSL/RSLFN, STPFN, WFN	2004	1.558	1.653	1.753
NO31 Z3 IsL/GHFN, RSL/RSLFN, STPFN, WFN	2005	1.559	1.654	1.752
NO31 Z3 IsL/GHFN, RSL/RSLFN, STPFN, WFN	2006	1.568	1.662	1.76
NO31 Z3 IsL/GHFN, RSL/RSLFN, STPFN, WFN	2007	1.587	1.681	1.779
NO31 Z3 IsL/GHFN, RSL/RSLFN, STPFN, WFN	2008	1.613	1.707	1.806
NO31 Z3 IsL/GHFN, RSL/RSLFN, STPFN, WFN	2009	1.641	1.736	1.835
NO31 Z3 IsL/GHFN, RSL/RSLFN, STPFN, WFN	2010	1.665	1.76	1.86
NO31 Z3 IsL/GHFN, RSL/RSLFN, STPFN, WFN	2011	1.681	1.776	1.875
NO31 Z3 IsL/GHFN, RSL/RSLFN, STPFN, WFN	2012	1.686	1.78	1.878
NO31 Z3 IsL/GHFN, RSL/RSLFN, STPFN, WFN	2013	1.676	1.773	1.874
NO31 Z3 IsL/GHFN, RSL/RSLFN, STPFN, WFN	2014	1.647	1.759	1.876
NO31 Z3 IsL/GHFN, RSL/RSLFN, STPFN, WFN	2015	1.596	1.741	1.896
IE33 E Whiteshell	1998	0.874	0.951	1.033
IE33 E Whiteshell	1999	0.91	0.969	1.03
IE33 E Whiteshell	2000	0.934	0.985	1.038
IE33 E Whiteshell	2001	0.95	0.999	1.05
IE33 E Whiteshell	2002	0.96	1.009	1.061
IE33 E Whiteshell	2003	0.966	1.016	1.068
IE33 E Whiteshell	2004	0.969	1.02	1.072
IE33 E Whiteshell	2005	0.968	1.019	1.071
IE33 E Whiteshell	2006	0.963	1.013	1.065
IE33 E Whiteshell	2007	0.951	1.001	1.053
IE33 E Whiteshell	2008	0.932	0.982	1.033
IE33 E Whiteshell	2009	0.908	0.956	1.006
IE33 E Whiteshell	2010	0.88	0.927	0.975
IE33 E Whiteshell	2011	0.852	0.898	0.945
IE33 E Whiteshell	2012	0.827	0.871	0.917
IE33 E Whiteshell	2013	0.802	0.848	0.895
IE33 E Whiteshell	2014	0.775	0.828	0.882
IE33 E Whiteshell	2015	0.741	0.809	0.881
WE14 N Agassiz Mountain	1998	1.12	1.193	1.269
WE14 N Agassiz Mountain	1999	1.185	1.24	1.297
WE14 N Agassiz Mountain	2000	1.238	1.287	1.339
WE14 N Agassiz Mountain	2001	1.281	1.331	1.383
WE14 N Agassiz Mountain	2002	1.315	1.367	1.42
WE14 N Agassiz Mountain	2003	1.34	1.393	1.447
WE14 N Agassiz Mountain	2004	1.359	1.413	1.467
WE14 N Agassiz Mountain	2005	1.378	1.432	1.488
WE14 N Agassiz Mountain	2006	1.402	1.457	1.513
WE14 N Agassiz Mountain	2007	1.436	1.492	1.549
WE14 N Agassiz Mountain	2008	1.483	1.54	1.599
WE14 N Agassiz Mountain	2009	1.534	1.592	1.653
WE14 N Agassiz Mountain	2010	1.57	1.63	1.692
WE14 N Agassiz Mountain	2011	1.584	1.644	1.705
WE14 N Agassiz Mountain	2012	1.579	1.638	1.699
WE14 N Agassiz Mountain	2013	1.565	1.625	1.686
WE14 N Agassiz Mountain	2014	1.544	1.611	1.679
WE14 N Agassiz Mountain	2015	1.509	1.6	1.695
WE16 N Swan River	1998	0.992	1.071	1.154
WE16 N Swan River	1999	0.986	1.044	1.104
WE16 N Swan River	2000	0.971	1.019	1.07
WE16 N Swan River	2001	0.956	1.002	1.051
WE16 N Swan River	2002	0.949	0.995	1.044
WE16 N Swan River	2003	0.951	0.998	1.047
WE16 N Swan River	2004	0.959	1.007	1.056
WE16 N Swan River	2005	0.971	1.019	1.068
WE16 N Swan River	2006	0.985	1.033	1.083
WE16 N Swan River	2007	0.998	1.047	1.097
WE16 N Swan River	2008	1.007	1.056	1.107
WE16 N Swan River	2009	1.011	1.06	1.111
WE16 N Swan River	2010	1.009	1.059	1.11
WE16 N Swan River	2011	1.006	1.055	1.106
WE16 N Swan River	2012	1.002	1.051	1.102
WE16 N Swan River	2013	0.997	1.048	1.1
WE16 N Swan River	2014	0.986	1.045	1.107
WE16 N Swan River	2015	0.963	1.042	1.125
WE23 Bdn Downtown	1998	0.936	0.997	1.062
WE23 Bdn Downtown	1999	0.977	1.024	1.072
WE23 Bdn Downtown	2000	1.006	1.048	1.091
WE23 Bdn Downtown	2001	1.028	1.071	1.114
WE23 Bdn Downtown	2002	1.049	1.093	1.137
WE23 Bdn Downtown	2003	1.07	1.115	1.161
WE23 Bdn Downtown	2004	1.09	1.135	1.183
WE23 Bdn Downtown	2005	1.106	1.152	1.201
WE23 Bdn Downtown	2006	1.118	1.165	1.214
WE23 Bdn Downtown	2007	1.127	1.175	1.224
WE23 Bdn Downtown	2008	1.13	1.178	1.228
WE23 Bdn Downtown	2009	1.127	1.175	1.225
WE23 Bdn Downtown	2010	1.115	1.163	1.213
WE23 Bdn Downtown	2011	1.098	1.145	1.194
WE23 Bdn Downtown	2012	1.077	1.124	1.172
WE23 Bdn Downtown	2013	1.058	1.104	1.152
WE23 Bdn Downtown	2014	1.036	1.088	1.143
WE23 Bdn Downtown	2015	1.005	1.076	1.15
WE24 Bdn South End	1998	0.818	0.883	0.951
WE24 Bdn South End	1999	0.852	0.901	0.952
WE24 Bdn South End	2000	0.877	0.919	0.964
WE24 Bdn South End	2001	0.895	0.937	0.98
WE24 Bdn South End	2002	0.909	0.95	0.993
WE24 Bdn South End	2003	0.919	0.961	1.004
WE24 Bdn South End	2004	0.926	0.968	1.011
WE24 Bdn South End	2005	0.933	0.974	1.018
WE24 Bdn South End	2006	0.938	0.98	1.023
WE24 Bdn South End	2007	0.941	0.982	1.025
WE24 Bdn South End	2008	0.941	0.982	1.025
WE24 Bdn South End	2009	0.94	0.981	1.024
WE24 Bdn South End	2010	0.938	0.98	1.022
WE24 Bdn South End	2011	0.937	0.978	1.021
WE24 Bdn South End	2012	0.939	0.98	1.022
WE24 Bdn South End	2013	0.943	0.985	1.028
WE24 Bdn South End	2014	0.945	0.994	1.044
WE24 Bdn South End	2015	0.938	1.004	1.073
WE22 Bdn North Hill	1998	0.732	0.806	0.886
WE22 Bdn North Hill	1999	0.77	0.828	0.889
WE22 Bdn North Hill	2000	0.802	0.852	0.903
WE22 Bdn North Hill	2001	0.828	0.875	0.924
WE22 Bdn North Hill	2002	0.851	0.897	0.946
WE22 Bdn North Hill	2003	0.87	0.917	0.967
WE22 Bdn North Hill	2004	0.885	0.932	0.982
WE22 Bdn North Hill	2005	0.894	0.941	0.99
WE22 Bdn North Hill	2006	0.896	0.943	0.991
WE22 Bdn North Hill	2007	0.893	0.939	0.986
WE22 Bdn North Hill	2008	0.886	0.93	0.977
WE22 Bdn North Hill	2009	0.877	0.921	0.966
WE22 Bdn North Hill	2010	0.869	0.912	0.956
WE22 Bdn North Hill	2011	0.865	0.907	0.951
WE22 Bdn North Hill	2012	0.866	0.908	0.951
WE22 Bdn North Hill	2013	0.875	0.917	0.961
WE22 Bdn North Hill	2014	0.883	0.933	0.984
WE22 Bdn North Hill	2015	0.884	0.952	1.023
WE25 Bdn East End	1998	0.844	0.913	0.987
WE25 Bdn East End	1999	0.878	0.931	0.986
WE25 Bdn East End	2000	0.904	0.95	0.998
WE25 Bdn East End	2001	0.926	0.971	1.018
WE25 Bdn East End	2002	0.947	0.993	1.041
WE25 Bdn East End	2003	0.966	1.013	1.063
WE25 Bdn East End	2004	0.981	1.029	1.08
WE25 Bdn East End	2005	0.993	1.042	1.093
WE25 Bdn East End	2006	1.001	1.051	1.103
WE25 Bdn East End	2007	1.004	1.054	1.106
WE25 Bdn East End	2008	1.002	1.052	1.104
WE25 Bdn East End	2009	0.997	1.047	1.098
WE25 Bdn East End	2010	0.994	1.044	1.095
WE25 Bdn East End	2011	0.995	1.044	1.095
WE25 Bdn East End	2012	0.999	1.049	1.101
WE25 Bdn East End	2013	1.009	1.061	1.115
WE25 Bdn East End	2014	1.015	1.078	1.143
WE25 Bdn East End	2015	1.013	1.097	1.186
WE21 Bdn West End	1998	0.751	0.796	0.843
WE21 Bdn West End	1999	0.774	0.807	0.841
WE21 Bdn West End	2000	0.789	0.819	0.849
WE21 Bdn West End	2001	0.801	0.831	0.862
WE21 Bdn West End	2002	0.814	0.844	0.875
WE21 Bdn West End	2003	0.826	0.857	0.889
WE21 Bdn West End	2004	0.838	0.87	0.902
WE21 Bdn West End	2005	0.85	0.882	0.915
WE21 Bdn West End	2006	0.862	0.894	0.927
WE21 Bdn West End	2007	0.87	0.902	0.936
WE21 Bdn West End	2008	0.873	0.906	0.94
WE21 Bdn West End	2009	0.871	0.905	0.939
WE21 Bdn West End	2010	0.87	0.903	0.937
WE21 Bdn West End	2011	0.868	0.901	0.935
WE21 Bdn West End	2012	0.866	0.899	0.933
WE21 Bdn West End	2013	0.865	0.898	0.932
WE21 Bdn West End	2014	0.859	0.897	0.935
WE21 Bdn West End	2015	0.844	0.895	0.949
IE53 N Eriksdale/Ashern	1998	1.032	1.111	1.193
IE53 N Eriksdale/Ashern	1999	1.056	1.115	1.176
IE53 N Eriksdale/Ashern	2000	1.065	1.116	1.169
IE53 N Eriksdale/Ashern	2001	1.061	1.11	1.162
IE53 N Eriksdale/Ashern	2002	1.049	1.099	1.15
IE53 N Eriksdale/Ashern	2003	1.034	1.083	1.134
IE53 N Eriksdale/Ashern	2004	1.016	1.064	1.115
IE53 N Eriksdale/Ashern	2005	0.998	1.046	1.096
IE53 N Eriksdale/Ashern	2006	0.984	1.031	1.08
IE53 N Eriksdale/Ashern	2007	0.976	1.023	1.072
IE53 N Eriksdale/Ashern	2008	0.978	1.025	1.074
IE53 N Eriksdale/Ashern	2009	0.99	1.038	1.087
IE53 N Eriksdale/Ashern	2010	1.012	1.06	1.11
IE53 N Eriksdale/Ashern	2011	1.041	1.09	1.141
IE53 N Eriksdale/Ashern	2012	1.075	1.125	1.176
IE53 N Eriksdale/Ashern	2013	1.108	1.161	1.215
IE53 N Eriksdale/Ashern	2014	1.134	1.196	1.26
IE53 N Eriksdale/Ashern	2015	1.143	1.229	1.319
NO12 Z1 The Pas/OCN, Kels	1998	0.995	1.069	1.146
NO12 Z1 The Pas/OCN, Kels	1999	1.008	1.062	1.119
NO12 Z1 The Pas/OCN, Kels	2000	1.011	1.057	1.106
NO12 Z1 The Pas/OCN, Kels	2001	1.009	1.054	1.101
NO12 Z1 The Pas/OCN, Kels	2002	1.007	1.052	1.099
NO12 Z1 The Pas/OCN, Kels	2003	1.006	1.052	1.099
NO12 Z1 The Pas/OCN, Kels	2004	1.008	1.053	1.1
NO12 Z1 The Pas/OCN, Kels	2005	1.01	1.055	1.102
NO12 Z1 The Pas/OCN, Kels	2006	1.013	1.058	1.104
NO12 Z1 The Pas/OCN, Kels	2007	1.018	1.063	1.11
NO12 Z1 The Pas/OCN, Kels	2008	1.025	1.07	1.117
NO12 Z1 The Pas/OCN, Kels	2009	1.029	1.075	1.121
NO12 Z1 The Pas/OCN, Kels	2010	1.03	1.075	1.122
NO12 Z1 The Pas/OCN, Kels	2011	1.024	1.069	1.115
NO12 Z1 The Pas/OCN, Kels	2012	1.013	1.057	1.102
NO12 Z1 The Pas/OCN, Kels	2013	0.996	1.04	1.085
NO12 Z1 The Pas/OCN, Kels	2014	0.969	1.019	1.07
NO12 Z1 The Pas/OCN, Kels	2015	0.929	0.995	1.064
NO15 Z1 Thick, Pik, Wab, Ilf/WLFN, Corm	1998	1.112	1.297	1.503
NO15 Z1 Thick, Pik, Wab, Ilf/WLFN, Corm	1999	1.142	1.293	1.455
NO15 Z1 Thick, Pik, Wab, Ilf/WLFN, Corm	2000	1.161	1.288	1.424
NO15 Z1 Thick, Pik, Wab, Ilf/WLFN, Corm	2001	1.167	1.282	1.405
NO15 Z1 Thick, Pik, Wab, Ilf/WLFN, Corm	2002	1.163	1.274	1.392
NO15 Z1 Thick, Pik, Wab, Ilf/WLFN, Corm	2003	1.151	1.26	1.378
NO15 Z1 Thick, Pik, Wab, Ilf/WLFN, Corm	2004	1.13	1.24	1.357
NO15 Z1 Thick, Pik, Wab, Ilf/WLFN, Corm	2005	1.103	1.212	1.329
NO15 Z1 Thick, Pik, Wab, Ilf/WLFN, Corm	2006	1.072	1.179	1.294
NO15 Z1 Thick, Pik, Wab, Ilf/WLFN, Corm	2007	1.038	1.143	1.255
NO15 Z1 Thick, Pik, Wab, Ilf/WLFN, Corm	2008	1.004	1.106	1.215
NO15 Z1 Thick, Pik, Wab, Ilf/WLFN, Corm	2009	0.972	1.07	1.177
NO15 Z1 Thick, Pik, Wab, Ilf/WLFN, Corm	2010	0.942	1.038	1.142
NO15 Z1 Thick, Pik, Wab, Ilf/WLFN, Corm	2011	0.915	1.01	1.113
NO15 Z1 Thick, Pik, Wab, Ilf/WLFN, Corm	2012	0.888	0.987	1.093
NO15 Z1 Thick, Pik, Wab, Ilf/WLFN, Corm	2013	0.86	0.968	1.084
NO15 Z1 Thick, Pik, Wab, Ilf/WLFN, Corm	2014	0.827	0.951	1.087
NO15 Z1 Thick, Pik, Wab, Ilf/WLFN, Corm	2015	0.787	0.935	1.103
NO16 Z1 Gillam, Fox Lake Cree Nation	1998	1.613	1.891	2.202
NO16 Z1 Gillam, Fox Lake Cree Nation	1999	1.597	1.817	2.057
NO16 Z1 Gillam, Fox Lake Cree Nation	2000	1.563	1.745	1.941
NO16 Z1 Gillam, Fox Lake Cree Nation	2001	1.514	1.676	1.849
NO16 Z1 Gillam, Fox Lake Cree Nation	2002	1.458	1.61	1.773
NO16 Z1 Gillam, Fox Lake Cree Nation	2003	1.401	1.548	1.706
NO16 Z1 Gillam, Fox Lake Cree Nation	2004	1.346	1.491	1.646
NO16 Z1 Gillam, Fox Lake Cree Nation	2005	1.296	1.437	1.59
NO16 Z1 Gillam, Fox Lake Cree Nation	2006	1.249	1.387	1.536
NO16 Z1 Gillam, Fox Lake Cree Nation	2007	1.206	1.34	1.484
NO16 Z1 Gillam, Fox Lake Cree Nation	2008	1.166	1.295	1.434
NO16 Z1 Gillam, Fox Lake Cree Nation	2009	1.126	1.251	1.385
NO16 Z1 Gillam, Fox Lake Cree Nation	2010	1.088	1.208	1.338
NO16 Z1 Gillam, Fox Lake Cree Nation	2011	1.048	1.166	1.294
NO16 Z1 Gillam, Fox Lake Cree Nation	2012	1.004	1.126	1.256
NO16 Z1 Gillam, Fox Lake Cree Nation	2013	0.956	1.086	1.228
NO16 Z1 Gillam, Fox Lake Cree Nation	2014	0.901	1.048	1.211
NO16 Z1 Gillam, Fox Lake Cree Nation	2015	0.841	1.011	1.206
NO25 Z2 Sham, YorkF, TatCN(SPL)	1998	1.005	1.175	1.366
NO25 Z2 Sham, YorkF, TatCN(SPL)	1999	1.062	1.204	1.358
NO25 Z2 Sham, YorkF, TatCN(SPL)	2000	1.111	1.233	1.363
NO25 Z2 Sham, YorkF, TatCN(SPL)	2001	1.152	1.263	1.38
NO25 Z2 Sham, YorkF, TatCN(SPL)	2002	1.186	1.293	1.406
NO25 Z2 Sham, YorkF, TatCN(SPL)	2003	1.217	1.323	1.436
NO25 Z2 Sham, YorkF, TatCN(SPL)	2004	1.245	1.352	1.467
NO25 Z2 Sham, YorkF, TatCN(SPL)	2005	1.271	1.38	1.496
NO25 Z2 Sham, YorkF, TatCN(SPL)	2006	1.293	1.403	1.521
NO25 Z2 Sham, YorkF, TatCN(SPL)	2007	1.309	1.419	1.537
NO25 Z2 Sham, YorkF, TatCN(SPL)	2008	1.316	1.426	1.543
NO25 Z2 Sham, YorkF, TatCN(SPL)	2009	1.317	1.426	1.541
NO25 Z2 Sham, YorkF, TatCN(SPL)	2010	1.311	1.417	1.53
NO25 Z2 Sham, YorkF, TatCN(SPL)	2011	1.297	1.402	1.512
NO25 Z2 Sham, YorkF, TatCN(SPL)	2012	1.272	1.378	1.489
NO25 Z2 Sham, YorkF, TatCN(SPL)	2013	1.234	1.347	1.466
NO25 Z2 Sham, YorkF, TatCN(SPL)	2014	1.181	1.311	1.45
NO25 Z2 Sham, YorkF, TatCN(SPL)	2015	1.115	1.272	1.446
NO24 Z2 Nelson House/NCN	1998	0.963	1.13	1.319
NO24 Z2 Nelson House/NCN	1999	0.986	1.123	1.272
NO24 Z2 Nelson House/NCN	2000	1	1.115	1.238
NO24 Z2 Nelson House/NCN	2001	1.005	1.108	1.218
NO24 Z2 Nelson House/NCN	2002	1.006	1.103	1.207
NO24 Z2 Nelson House/NCN	2003	1.007	1.102	1.203
NO24 Z2 Nelson House/NCN	2004	1.009	1.103	1.205
NO24 Z2 Nelson House/NCN	2005	1.012	1.107	1.208
NO24 Z2 Nelson House/NCN	2006	1.017	1.112	1.214
NO24 Z2 Nelson House/NCN	2007	1.024	1.119	1.221
NO24 Z2 Nelson House/NCN	2008	1.033	1.128	1.229
NO24 Z2 Nelson House/NCN	2009	1.045	1.139	1.24
NO24 Z2 Nelson House/NCN	2010	1.058	1.152	1.253
NO24 Z2 Nelson House/NCN	2011	1.073	1.167	1.268
NO24 Z2 Nelson House/NCN	2012	1.088	1.187	1.292
NO24 Z2 Nelson House/NCN	2013	1.101	1.21	1.327
NO24 Z2 Nelson House/NCN	2014	1.106	1.237	1.379
NO24 Z2 Nelson House/NCN	2015	1.099	1.265	1.449
